# Supplementary material for: Systematics of the Calotes irawadi complex (Squamata, Agamidae) with two newly described species from Thailand
Source: Zookeys. 2026 Jun 3;1281:69–104. doi: 10.3897/zookeys.1281.175455 (PMC13254549; doi:10.3897/zookeys.1281.175455)
Supplement: XML Treatment for Calotes thailandensis [file zookeys.1281.175455-treatment1.xml]

<!DOCTYPE tp:taxon-treatment
  PUBLIC "-//TaxonX//DTD Taxonomic Treatment Publishing DTD v0 20100105//EN" "tax-treatment-NSO.dtd">
<tp:taxon-treatment xmlns:tp="http://www.plazi.org/taxpub"><tp:treatment-meta><kwd-group><label>Taxon classification</label><kwd>
                <named-content content-type="kingdom">Animalia</named-content>
              </kwd><kwd>
                <named-content content-type="order">Squamata</named-content>
              </kwd><kwd>
                <named-content content-type="family">Agamidae</named-content>
              </kwd></kwd-group><mixed-citation publication-type="journal"><person-group><name><surname>Prakobkarn</surname><given-names>Arpapan</given-names></name><name><surname>Zug</surname><given-names>George R.</given-names></name><name><surname>Tandavanitj</surname><given-names>Nontivich</given-names></name><name><surname>Ngamprasertwong</surname><given-names>Thongchai</given-names></name></person-group><article-title>Systematics of the <italic><tp:taxon-name><tp:taxon-name-part taxon-name-part-type="genus" reg="Calotes">Calotes</tp:taxon-name-part> <tp:taxon-name-part taxon-name-part-type="species" reg="irawadi">irawadi</tp:taxon-name-part></tp:taxon-name></italic> complex (<tp:taxon-name><tp:taxon-name-part taxon-name-part-type="order" reg="Squamata">Squamata</tp:taxon-name-part></tp:taxon-name>, <tp:taxon-name><tp:taxon-name-part taxon-name-part-type="family" reg="Agamidae">Agamidae</tp:taxon-name-part></tp:taxon-name>) with two newly described species from Thailand</article-title><source>Zookeys</source><day>03</day><month>06</month><year>2026</year><volume>1281</volume><fpage>69</fpage><lpage>104</lpage><pub-id pub-id-type="doi">10.3897/zookeys.1281.175455</pub-id></mixed-citation></tp:treatment-meta><tp:nomenclature><tp:taxon-name><object-id xmlns:xlink="http://www.w3.org/1999/xlink" content-type="arpha" xlink:type="simple">AE0E7692-2E9D-5579-8DE1-7EBE3EA9E729</object-id>
                    		<tp:taxon-name-part taxon-name-part-type="genus" reg="Calotes">Calotes</tp:taxon-name-part> <tp:taxon-name-part taxon-name-part-type="species" reg="thailandensis">thailandensis</tp:taxon-name-part>
                    	
                    		<object-id xmlns:xlink="http://www.w3.org/1999/xlink" content-type="zoobank" xlink:type="simple">https://zoobank.org/A3BAF1FC-6AFD-4B38-A1BD-3379C13A7024</object-id>
                    	</tp:taxon-name><tp:taxon-status xmlns:xlink="http://www.w3.org/1999/xlink" xlink:type="simple">sp. nov.</tp:taxon-status><xref ref-type="fig" rid="F5">Figs 5</xref><xref ref-type="fig" rid="F6">, 6</xref><xref ref-type="fig" rid="F7">, 7</xref><xref ref-type="fig" rid="F8">, 8, Tables 4–6</xref><tp:nomenclature-citation-list><tp:nomenclature-citation><tp:taxon-name><tp:taxon-name-part taxon-name-part-type="genus" reg="Calotes">Calotes</tp:taxon-name-part> <tp:taxon-name-part taxon-name-part-type="species" reg="versicolor">versicolor</tp:taxon-name-part></tp:taxon-name><comment> Smith, 1935: 189 (partim); <xref ref-type="bibr" rid="B47">Taylor 1963</xref>: 891 (partim); <xref ref-type="bibr" rid="B15">Grismer 2011</xref>: 151; <xref ref-type="bibr" rid="B5">Chan-ard et al. 2015</xref>: 97 (partim); <xref ref-type="bibr" rid="B34">Prakobkarn et al. 2016</xref>: 482 (partim); <xref ref-type="bibr" rid="B14">Gowande et al. 2021</xref>: 680 (partim); <xref ref-type="bibr" rid="B45">Tantrawatpan et al. 2021</xref>: 53 (partim).</comment></tp:nomenclature-citation><tp:nomenclature-citation><tp:taxon-name><tp:taxon-name-part taxon-name-part-type="genus" reg="Calotes">Calotes</tp:taxon-name-part> <tp:taxon-name-part taxon-name-part-type="species" reg="versicolor">versicolor</tp:taxon-name-part> <tp:taxon-name-part taxon-name-part-type="subspecies" reg="versicolor">versicolor</tp:taxon-name-part></tp:taxon-name><comment> Auffenberg &amp; Rehmann, 1993: 24 (partim); 1995: 1 (partim).</comment></tp:nomenclature-citation></tp:nomenclature-citation-list></tp:nomenclature><tp:treatment-sec sec-type="Type material"><title>Type material.</title><p><bold><italic>Holotype</italic></bold>. • <abbrev xmlns:xlink="http://www.w3.org/1999/xlink" xlink:title="Chulalongkorn University Museum of Natural History" xlink:type="simple">CUMZ-R</abbrev>-2738, adult male (Fig. <xref ref-type="fig" rid="F6">6</xref>) from Khlong Hoi Kong District, Songkhla Province, Thailand (<named-content xmlns:xlink="http://www.w3.org/1999/xlink" content-type="dwc:verbatimCoordinates" xlink:type="simple">6.864937°N, 100.402773°E</named-content>, 24 m a.s.l.), was collected by AP on 27 March 2009. <bold><italic>Paratypes</italic></bold>. • <abbrev xmlns:xlink="http://www.w3.org/1999/xlink" xlink:title="Chulalongkorn University Museum of Natural History" xlink:type="simple">CUMZ-R</abbrev>-2624, adult male, was collected on 30 June 2008; • <abbrev xmlns:xlink="http://www.w3.org/1999/xlink" xlink:title="Chulalongkorn University Museum of Natural History" xlink:type="simple">CUMZ-R</abbrev>-2871–2872 (Fig. <xref ref-type="fig" rid="F7">7</xref>), <abbrev xmlns:xlink="http://www.w3.org/1999/xlink" xlink:title="Chulalongkorn University Museum of Natural History" xlink:type="simple">CUMZ-R</abbrev>-2875, three adult males, were collected on 27 March 2009; • <abbrev xmlns:xlink="http://www.w3.org/1999/xlink" xlink:title="Chulalongkorn University Museum of Natural History" xlink:type="simple">CUMZ-R</abbrev>-2769, adult male, was collected on 30 March 2009; • <abbrev xmlns:xlink="http://www.w3.org/1999/xlink" xlink:title="Chulalongkorn University Museum of Natural History" xlink:type="simple">CUMZ-R</abbrev>-2767–2768 (Fig. <xref ref-type="fig" rid="F7">7</xref>), two adult females, were collected on 29 June 2008; • <abbrev xmlns:xlink="http://www.w3.org/1999/xlink" xlink:title="Chulalongkorn University Museum of Natural History" xlink:type="simple">CUMZ-R</abbrev>-2846–2848, three adult females, were collected on 15 June 2009. All specimens were collected from the same locality as the holotype by AP.</p><fig id="F5" position="float" orientation="portrait"><object-id xmlns:xlink="http://www.w3.org/1999/xlink" content-type="doi" xlink:type="simple">10.3897/zookeys.1281.175455.figure5</object-id><object-id xmlns:xlink="http://www.w3.org/1999/xlink" content-type="arpha" xlink:type="simple">2A009ED0-AD79-5309-B44B-FA421117E0A2</object-id><label>Figure 5.</label><caption><p>Micro-<abbrev xmlns:xlink="http://www.w3.org/1999/xlink" xlink:title="computed tomography" xlink:type="simple">CT</abbrev> images of skull, occipital bone, and pectoral region of male <italic><tp:taxon-name><tp:taxon-name-part taxon-name-part-type="genus" reg="Calotes">Calotes</tp:taxon-name-part> <tp:taxon-name-part taxon-name-part-type="species" reg="thailandensis">thailandensis</tp:taxon-name-part></tp:taxon-name></italic> sp. nov. (<bold>A, C</bold>. <abbrev xmlns:xlink="http://www.w3.org/1999/xlink" xlink:title="Chulalongkorn University Museum of Natural History" xlink:type="simple">CUMZ-R</abbrev>-2738 and <bold>E, G</bold>. <abbrev xmlns:xlink="http://www.w3.org/1999/xlink" xlink:title="Chulalongkorn University Museum of Natural History" xlink:type="simple">CUMZ-R</abbrev>-2769) and male <italic><tp:taxon-name><tp:taxon-name-part taxon-name-part-type="genus" reg="Calotes">C.</tp:taxon-name-part> <tp:taxon-name-part taxon-name-part-type="species" reg="maehongsonensis">maehongsonensis</tp:taxon-name-part></tp:taxon-name></italic> sp. nov. (<bold>B, D</bold>. <abbrev xmlns:xlink="http://www.w3.org/1999/xlink" xlink:title="Chulalongkorn University Museum of Natural History" xlink:type="simple">CUMZ-R</abbrev>-2825 and <bold>F, H</bold>. <abbrev xmlns:xlink="http://www.w3.org/1999/xlink" xlink:title="Chulalongkorn University Museum of Natural History" xlink:type="simple">CUMZ-R</abbrev>-2820). Abbreviations: <abbrev xmlns:xlink="http://www.w3.org/1999/xlink" xlink:title="Clavicle" xlink:type="simple">Cl</abbrev>, Clavicle; <abbrev xmlns:xlink="http://www.w3.org/1999/xlink" xlink:title="Frontal" xlink:type="simple">F</abbrev>, Frontal; <abbrev xmlns:xlink="http://www.w3.org/1999/xlink" xlink:title="Interclavicle" xlink:type="simple">In</abbrev>, Interclavicle, <abbrev xmlns:xlink="http://www.w3.org/1999/xlink" xlink:title="Maxilla" xlink:type="simple">Mx</abbrev>, Maxilla; <abbrev xmlns:xlink="http://www.w3.org/1999/xlink" xlink:title="Nasal" xlink:type="simple">Na</abbrev>, Nasal; <abbrev xmlns:xlink="http://www.w3.org/1999/xlink" xlink:title="Parietal" xlink:type="simple">P</abbrev>, Parietal, <abbrev xmlns:xlink="http://www.w3.org/1999/xlink" xlink:title="Premaxilla" xlink:type="simple">Px</abbrev>, Premaxilla; <abbrev xmlns:xlink="http://www.w3.org/1999/xlink" xlink:title="Supraoccipital bones" xlink:type="simple">So</abbrev>, Supraoccipital bones. Scale bars: 5 mm.</p></caption><graphic xmlns:xlink="http://www.w3.org/1999/xlink" xlink:href="zookeys-1281-069_article-175455__-g005.jpg" id="oo_1666611.jpg" position="float" orientation="portrait" xlink:type="simple"><uri content-type="original_file" xlink:type="simple">https://binary.pensoft.net/fig/1666611</uri></graphic></fig><fig id="F6" position="float" orientation="portrait"><object-id xmlns:xlink="http://www.w3.org/1999/xlink" content-type="doi" xlink:type="simple">10.3897/zookeys.1281.175455.figure6</object-id><object-id xmlns:xlink="http://www.w3.org/1999/xlink" content-type="arpha" xlink:type="simple">85CDA807-A5BB-502C-AA77-A9754017C978</object-id><label>Figure 6.</label><caption><p>Holotype of adult male <italic><tp:taxon-name><tp:taxon-name-part taxon-name-part-type="genus" reg="Calotes">Calotes</tp:taxon-name-part> <tp:taxon-name-part taxon-name-part-type="species" reg="thailandensis">thailandensis</tp:taxon-name-part></tp:taxon-name></italic> sp. nov. (<abbrev xmlns:xlink="http://www.w3.org/1999/xlink" xlink:title="Chulalongkorn University Museum of Natural History" xlink:type="simple">CUMZ-R</abbrev>-2738 [SA118]). <bold>A</bold>. Head dorsal; <bold>B</bold>. Head ventral; <bold>C</bold>. Head lateral; <bold>D</bold>. Full body dorsal; <bold>E</bold>. Body ventral, and <bold>F</bold>. Lateral region. Scale bars 10 mm.</p></caption><graphic xmlns:xlink="http://www.w3.org/1999/xlink" xlink:href="zookeys-1281-069_article-175455__-g006.jpg" id="oo_1666612.jpg" position="float" orientation="portrait" xlink:type="simple"><uri content-type="original_file" xlink:type="simple">https://binary.pensoft.net/fig/1666612</uri></graphic></fig><fig id="F7" position="float" orientation="portrait"><object-id xmlns:xlink="http://www.w3.org/1999/xlink" content-type="doi" xlink:type="simple">10.3897/zookeys.1281.175455.figure7</object-id><object-id xmlns:xlink="http://www.w3.org/1999/xlink" content-type="arpha" xlink:type="simple">660AE5EE-B60B-5BEF-B6EB-11CDFC415EBD</object-id><label>Figure 7.</label><caption><p>Ventral head and lateral views (<bold>A–F</bold>) of paratypes of <italic><tp:taxon-name><tp:taxon-name-part taxon-name-part-type="genus" reg="Calotes">Calotes</tp:taxon-name-part> <tp:taxon-name-part taxon-name-part-type="species" reg="thailandensis">thailandensis</tp:taxon-name-part></tp:taxon-name></italic> sp. nov. (<abbrev xmlns:xlink="http://www.w3.org/1999/xlink" xlink:title="Chulalongkorn University Museum of Natural History" xlink:type="simple">CUMZ-R</abbrev>-2769[SA149], 2872[SA221], 2767[SA147]) (<bold>A–C</bold>) and <italic><tp:taxon-name><tp:taxon-name-part taxon-name-part-type="genus" reg="Calotes">Calotes</tp:taxon-name-part> <tp:taxon-name-part taxon-name-part-type="species" reg="maehongsonensis">maehongsonensis</tp:taxon-name-part></tp:taxon-name></italic> sp. nov. (<abbrev xmlns:xlink="http://www.w3.org/1999/xlink" xlink:title="Chulalongkorn University Museum of Natural History" xlink:type="simple">CUMZ-R</abbrev>-2820[SA169], 2827[SA176], 2839[SA188]) (<bold>D–F</bold>) are showed consisting of adult males (<bold>A, B, D, E</bold>) and adult females (<bold>C, F</bold>). Scale bars: 10 mm.</p></caption><graphic xmlns:xlink="http://www.w3.org/1999/xlink" xlink:href="zookeys-1281-069_article-175455__-g007.jpg" id="oo_1666613.jpg" position="float" orientation="portrait" xlink:type="simple"><uri content-type="original_file" xlink:type="simple">https://binary.pensoft.net/fig/1666613</uri></graphic></fig><fig id="F8" position="float" orientation="portrait"><object-id xmlns:xlink="http://www.w3.org/1999/xlink" content-type="doi" xlink:type="simple">10.3897/zookeys.1281.175455.figure8</object-id><object-id xmlns:xlink="http://www.w3.org/1999/xlink" content-type="arpha" xlink:type="simple">CF534FBB-C4BF-5D92-AFEF-DC70F946D958</object-id><label>Figure 8.</label><caption><p>An uncollected male (<bold>A, B</bold>) on breeding season (March, 2025) and female (<bold>D</bold>) (<abbrev xmlns:xlink="http://www.w3.org/1999/xlink" xlink:title="Chulalongkorn University Museum of Natural History" xlink:type="simple">CUMZ-R</abbrev>-2767) of <italic><tp:taxon-name><tp:taxon-name-part taxon-name-part-type="genus" reg="Calotes">Calotes</tp:taxon-name-part> <tp:taxon-name-part taxon-name-part-type="species" reg="thailandensis">thailandensis</tp:taxon-name-part></tp:taxon-name></italic> sp. nov. in rubber plantation (<bold>C</bold>) at Khlong Hoi Kong District, Songkhla Province, Thailand.</p></caption><graphic xmlns:xlink="http://www.w3.org/1999/xlink" xlink:href="zookeys-1281-069_article-175455__-g008.jpg" id="oo_1666614.jpg" position="float" orientation="portrait" xlink:type="simple"><uri content-type="original_file" xlink:type="simple">https://binary.pensoft.net/fig/1666614</uri></graphic></fig></tp:treatment-sec><tp:treatment-sec sec-type="Diagnosis"><title>Diagnosis.</title><p><italic><tp:taxon-name><tp:taxon-name-part taxon-name-part-type="genus" reg="Calotes">Calotes</tp:taxon-name-part> <tp:taxon-name-part taxon-name-part-type="species" reg="thailandensis">thailandensis</tp:taxon-name-part></tp:taxon-name></italic> sp. nov. shares the obliquely posterior or vertical scale-row orientation on the neck and adjacent supra-axillary area with <italic><tp:taxon-name><tp:taxon-name-part taxon-name-part-type="genus" reg="Calotes">Calotes</tp:taxon-name-part> <tp:taxon-name-part taxon-name-part-type="species" reg="irawadi">irawadi</tp:taxon-name-part></tp:taxon-name></italic> group. It can be separated from other congeneric species by having combination of the following characters (Tables <xref ref-type="table" rid="T4">4</xref>, <xref ref-type="table" rid="T5">5</xref>): 1) moderate body size (mean <abbrev xmlns:xlink="http://www.w3.org/1999/xlink" xlink:title="snout-vent length" xlink:type="simple">SVL</abbrev> 87.1 mm in male); 2) wide <abbrev xmlns:xlink="http://www.w3.org/1999/xlink" xlink:title="pelvic width" xlink:type="simple">PelvW</abbrev> (mean 13.16 mm and range 11.62–15.07 mm) in male; 3) fewer number of <abbrev xmlns:xlink="http://www.w3.org/1999/xlink" xlink:title="Midbody scale rows" xlink:type="simple">Midbody</abbrev> (mean 42.5) and <abbrev xmlns:xlink="http://www.w3.org/1999/xlink" xlink:title="dorsal scales" xlink:type="simple">Dorsal</abbrev> (mean 46.0); 4) Distinct large middorsal crest spine at neck in males (~1.33 × tympanum diameter, range 1.03–1.68 × tympanum diameter) (Table <xref ref-type="table" rid="T6">6</xref>); 5). Moderated size of supratympanic spine (~0.6 × tympanum diameter, range 0.59–0.82 × tympanum diameter) and the anterior supratympanic spine is larger than posterior supratympanic spine (Table <xref ref-type="table" rid="T6">6</xref>, Fig. <xref ref-type="fig" rid="F6">6A</xref>); 6) hindlimb adpressed forward (<abbrev xmlns:xlink="http://www.w3.org/1999/xlink" xlink:title="hindlimb adpressed forward" xlink:type="simple">HAF</abbrev>) reaching between tympanum and eye; 7) usual presence of dark patches on jaw muscles, presence of striping on throat, presence of continuous striping on trunk, and presence of dark stripe (like a collar) on ventral neck of male (Fig. <xref ref-type="fig" rid="F6">6B</xref>), and rarely appearance of dark stripe at ventral trunk.</p><table-wrap id="T6" position="float" orientation="portrait"><label>Table 6.</label><caption><p>Spine characters of male <italic><tp:taxon-name><tp:taxon-name-part taxon-name-part-type="genus" reg="Calotes">Calotes</tp:taxon-name-part> <tp:taxon-name-part taxon-name-part-type="species" reg="thailandensis">thailandensis</tp:taxon-name-part></tp:taxon-name></italic> sp. nov. and male <italic><tp:taxon-name><tp:taxon-name-part taxon-name-part-type="genus" reg="Calotes">C.</tp:taxon-name-part> <tp:taxon-name-part taxon-name-part-type="species" reg="maehongsonensis">maehongsonensis</tp:taxon-name-part></tp:taxon-name></italic> sp. nov. Measurements are represented in mean ± SD (range) in millimeters (mm). Abbreviations are showed in Materials and methods.</p></caption><table><tbody><tr><th rowspan="3" colspan="1">Characters</th><th rowspan="1" colspan="2"><italic><tp:taxon-name><tp:taxon-name-part taxon-name-part-type="genus" reg="Calotes">Calotes</tp:taxon-name-part> <tp:taxon-name-part taxon-name-part-type="species" reg="thailandensis">thailandensis</tp:taxon-name-part></tp:taxon-name></italic> sp. nov.</th><th rowspan="1" colspan="2"><italic><tp:taxon-name><tp:taxon-name-part taxon-name-part-type="genus" reg="Calotes">Calotes</tp:taxon-name-part> <tp:taxon-name-part taxon-name-part-type="species" reg="maehongsonensis">maehongsonensis</tp:taxon-name-part></tp:taxon-name></italic> sp. nov.</th></tr><tr><th rowspan="1" colspan="1">Holotype</th><th rowspan="1" colspan="1">Paratypes</th><th rowspan="1" colspan="1">Holotype</th><th rowspan="1" colspan="1">Paratypes</th></tr><tr><th rowspan="1" colspan="1"><abbrev xmlns:xlink="http://www.w3.org/1999/xlink" xlink:title="Chulalongkorn University Museum of Natural History" xlink:type="simple">CUMZ-R</abbrev>-2738</th><th rowspan="1" colspan="1">Males (<italic>n =</italic> 5)</th><th rowspan="1" colspan="1"><abbrev xmlns:xlink="http://www.w3.org/1999/xlink" xlink:title="Chulalongkorn University Museum of Natural History" xlink:type="simple">CUMZ-R</abbrev>-2825</th><th rowspan="1" colspan="1">Males (<italic>n =</italic> 5)</th></tr><tr><td rowspan="2" colspan="1">
                      <abbrev xmlns:xlink="http://www.w3.org/1999/xlink" xlink:title="middorsal crest spine length" xlink:type="simple">MCS</abbrev>
                    </td><td rowspan="1" colspan="1">4.5</td><td rowspan="1" colspan="1">4.41 ± 0.90</td><td rowspan="1" colspan="1">3.45</td><td rowspan="1" colspan="1">4.04 ± 0.63</td></tr><tr><td rowspan="1" colspan="1"/><td rowspan="1" colspan="1">(3.60–5.60)</td><td rowspan="1" colspan="1"/><td rowspan="1" colspan="1">(3.25–4.80)</td></tr><tr><td rowspan="2" colspan="1">
                      <abbrev xmlns:xlink="http://www.w3.org/1999/xlink" xlink:title="anterior supratympanic spine length" xlink:type="simple">ASS</abbrev>
                    </td><td rowspan="1" colspan="1">2.1</td><td rowspan="1" colspan="1">2.30 ± 0.36</td><td rowspan="1" colspan="1">1.35</td><td rowspan="1" colspan="1">1.10 ± 0.11</td></tr><tr><td rowspan="1" colspan="1"/><td rowspan="1" colspan="1">(2.10–2.95)</td><td rowspan="1" colspan="1"/><td rowspan="1" colspan="1">(1.00–1.25)</td></tr><tr><td rowspan="2" colspan="1">
                      <abbrev xmlns:xlink="http://www.w3.org/1999/xlink" xlink:title="posterior supratympanic spine length" xlink:type="simple">PSS</abbrev>
                    </td><td rowspan="1" colspan="1">1.85</td><td rowspan="1" colspan="1">2.22 ± 0.17</td><td rowspan="1" colspan="1">1.2</td><td rowspan="1" colspan="1">1.14 ± 0.13</td></tr><tr><td rowspan="1" colspan="1"/><td rowspan="1" colspan="1">(2.05–2.40)</td><td rowspan="1" colspan="1"/><td rowspan="1" colspan="1">(1.00–1.25)</td></tr><tr><td rowspan="2" colspan="1"><abbrev xmlns:xlink="http://www.w3.org/1999/xlink" xlink:title="middorsal crest spine length" xlink:type="simple">MCS</abbrev>/<abbrev xmlns:xlink="http://www.w3.org/1999/xlink" xlink:title="tympanum diameter" xlink:type="simple">TymD</abbrev></td><td rowspan="1" colspan="1">1.34</td><td rowspan="1" colspan="1">1.33 ± 0.28</td><td rowspan="1" colspan="1">1.27</td><td rowspan="1" colspan="1">1.44 ± 0.16</td></tr><tr><td rowspan="1" colspan="1"/><td rowspan="1" colspan="1">(1.03–1.68)</td><td rowspan="1" colspan="1"/><td rowspan="1" colspan="1">(1.20–1.62)</td></tr><tr><td rowspan="2" colspan="1"><abbrev xmlns:xlink="http://www.w3.org/1999/xlink" xlink:title="anterior supratympanic spine length" xlink:type="simple">ASS</abbrev>/<abbrev xmlns:xlink="http://www.w3.org/1999/xlink" xlink:title="tympanum diameter" xlink:type="simple">TymD</abbrev></td><td rowspan="1" colspan="1">0.61</td><td rowspan="1" colspan="1">0.69 ± 0.08</td><td rowspan="1" colspan="1">0.5</td><td rowspan="1" colspan="1">0.39 ± 0.02</td></tr><tr><td rowspan="1" colspan="1"/><td rowspan="1" colspan="1">(0.59–0.82)</td><td rowspan="1" colspan="1"/><td rowspan="1" colspan="1">(0.37–0.42)</td></tr><tr><td rowspan="2" colspan="1"><abbrev xmlns:xlink="http://www.w3.org/1999/xlink" xlink:title="posterior supratympanic spine length" xlink:type="simple">PSS</abbrev>/<abbrev xmlns:xlink="http://www.w3.org/1999/xlink" xlink:title="tympanum diameter" xlink:type="simple">TymD</abbrev></td><td rowspan="1" colspan="1">0.55</td><td rowspan="1" colspan="1">0.67 ± 0.03</td><td rowspan="1" colspan="1">0.44</td><td rowspan="1" colspan="1">0.41 ± 0.06</td></tr><tr><td rowspan="1" colspan="1"/><td rowspan="1" colspan="1">(0.64–0.70)</td><td rowspan="1" colspan="1"/><td rowspan="1" colspan="1">(0.33–0.47)</td></tr></tbody></table></table-wrap></tp:treatment-sec><tp:treatment-sec sec-type="Comparisons"><title>Comparisons.</title><p><italic><tp:taxon-name><tp:taxon-name-part taxon-name-part-type="genus" reg="Calotes">Calotes</tp:taxon-name-part> <tp:taxon-name-part taxon-name-part-type="species" reg="thailandensis">thailandensis</tp:taxon-name-part></tp:taxon-name></italic> sp. nov. can be distinguished from true <italic><tp:taxon-name><tp:taxon-name-part taxon-name-part-type="genus" reg="Calotes">C.</tp:taxon-name-part> <tp:taxon-name-part taxon-name-part-type="species" reg="irawadi">irawadi</tp:taxon-name-part></tp:taxon-name></italic> by adult males having a wider <abbrev xmlns:xlink="http://www.w3.org/1999/xlink" xlink:title="pelvic width" xlink:type="simple">PelvW</abbrev> (mean 13.16 mm, 11.62–15.07 mm vs mean 8.59 mm, 6.90–10.90 mm); fewer <abbrev xmlns:xlink="http://www.w3.org/1999/xlink" xlink:title="Midbody scale rows" xlink:type="simple">Midbody</abbrev> (mean 42.5, 37–46 vs mean 45.4, 42–50) and <abbrev xmlns:xlink="http://www.w3.org/1999/xlink" xlink:title="dorsal scales" xlink:type="simple">Dorsal</abbrev> (mean 46, 40–49 vs mean 48.3, 41–53); a longer supratympanic spine (&gt; 1/2 vs &lt; 1/3 × tympanum diameter); a longer middorsal crest spine (&gt; 1 vs ~1 × tympanum diameter); hindlimb adpressed forward (<abbrev xmlns:xlink="http://www.w3.org/1999/xlink" xlink:title="hindlimb adpressed forward" xlink:type="simple">HAF</abbrev>) reaching between tympanum and eye vs <abbrev xmlns:xlink="http://www.w3.org/1999/xlink" xlink:title="hindlimb adpressed forward" xlink:type="simple">HAF</abbrev> reaching tympanum in <italic><tp:taxon-name><tp:taxon-name-part taxon-name-part-type="genus" reg="Calotes">C.</tp:taxon-name-part> <tp:taxon-name-part taxon-name-part-type="species" reg="irawadi">irawadi</tp:taxon-name-part></tp:taxon-name></italic>.</p><p><italic><tp:taxon-name><tp:taxon-name-part taxon-name-part-type="genus" reg="Calotes">Calotes</tp:taxon-name-part> <tp:taxon-name-part taxon-name-part-type="species" reg="thailandensis">thailandensis</tp:taxon-name-part></tp:taxon-name></italic> sp. nov. can be separated from <italic><tp:taxon-name><tp:taxon-name-part taxon-name-part-type="genus" reg="Calotes">C.</tp:taxon-name-part> <tp:taxon-name-part taxon-name-part-type="species" reg="maehongsonensis">maehongsonensis</tp:taxon-name-part></tp:taxon-name></italic> sp. nov. by adult males having a wider <abbrev xmlns:xlink="http://www.w3.org/1999/xlink" xlink:title="pelvic width" xlink:type="simple">PelvW</abbrev> (mean 13.16 mm, 11.62–15.07 mm vs mean 11.38 mm, 10.46–12.95 mm); greater <abbrev xmlns:xlink="http://www.w3.org/1999/xlink" xlink:title="head height" xlink:type="simple">HeadH</abbrev> (mean 14.18, 11.70–16.40 mm vs mean 11.70, 11.10–12.90 mm); fewer <abbrev xmlns:xlink="http://www.w3.org/1999/xlink" xlink:title="Midbody scale rows" xlink:type="simple">Midbody</abbrev> (mean 42.5, 37–46 vs mean 44.5, 43–46) and fewer <abbrev xmlns:xlink="http://www.w3.org/1999/xlink" xlink:title="dorsal scales" xlink:type="simple">Dorsal</abbrev> (mean 46.6, 45–49 vs mean 48.8, 47–51); longer supratympanic spine (&gt; 0.5 vs &lt; 0.5 × tympanum diameter); shorter <abbrev xmlns:xlink="http://www.w3.org/1999/xlink" xlink:title="hindlimb adpressed forward" xlink:type="simple">HAF</abbrev> (<abbrev xmlns:xlink="http://www.w3.org/1999/xlink" xlink:title="hindlimb adpressed forward" xlink:type="simple">HAF</abbrev> crossing eye in <italic><tp:taxon-name><tp:taxon-name-part taxon-name-part-type="genus" reg="Calotes">C.</tp:taxon-name-part> <tp:taxon-name-part taxon-name-part-type="species" reg="maehongsonensis">maehongsonensis</tp:taxon-name-part></tp:taxon-name></italic> sp. nov.). In osteological characters, <italic><tp:taxon-name><tp:taxon-name-part taxon-name-part-type="genus" reg="Calotes">Calotes</tp:taxon-name-part> <tp:taxon-name-part taxon-name-part-type="species" reg="thailandensis">thailandensis</tp:taxon-name-part></tp:taxon-name></italic> sp. nov. is distinguished from <italic><tp:taxon-name><tp:taxon-name-part taxon-name-part-type="genus" reg="Calotes">C.</tp:taxon-name-part> <tp:taxon-name-part taxon-name-part-type="species" reg="maehongsonensis">maehongsonensis</tp:taxon-name-part></tp:taxon-name></italic> sp. nov. by having 1) narrower premaxillary bone; 2) more concave on posterior portion of the supraoccipital bone; 3) presence of lateral and posteromedian processes on interclavicle bone (Fig. <xref ref-type="fig" rid="F5">5</xref>).</p><p><italic><tp:taxon-name><tp:taxon-name-part taxon-name-part-type="genus" reg="Calotes">Calotes</tp:taxon-name-part> <tp:taxon-name-part taxon-name-part-type="species" reg="thailandensis">thailandensis</tp:taxon-name-part></tp:taxon-name></italic> sp. nov. can be distinguished from <italic><tp:taxon-name><tp:taxon-name-part taxon-name-part-type="genus" reg="Calotes">C.</tp:taxon-name-part> <tp:taxon-name-part taxon-name-part-type="species" reg="wangi">wangi</tp:taxon-name-part></tp:taxon-name></italic> by adult males having a smaller head size (<abbrev xmlns:xlink="http://www.w3.org/1999/xlink" xlink:title="head length" xlink:type="simple">HeadL</abbrev>, 19.50–23.52 mm vs 24.29–24.47 mm) and a shorter finger and toe (<abbrev xmlns:xlink="http://www.w3.org/1999/xlink" xlink:title="4th finger length" xlink:type="simple">4FingLng</abbrev>, mean 10.42 mm, 9.00–11.36 mm vs 13.41–14.10 mm and <abbrev xmlns:xlink="http://www.w3.org/1999/xlink" xlink:title="4th toe length" xlink:type="simple">4ToeLng</abbrev>, mean 16.17 mm, 14.24–18.00 mm vs 19.04–21.57 mm); a greater <abbrev xmlns:xlink="http://www.w3.org/1999/xlink" xlink:title="head height" xlink:type="simple">HeadH</abbrev>/<abbrev xmlns:xlink="http://www.w3.org/1999/xlink" xlink:title="snout-vent length" xlink:type="simple">SVL</abbrev> (mean 0.16, 0.14–0.19 vs mean 0.15, 0.11–0.18) (Suppl. material <xref ref-type="supplementary-material" rid="S3">3</xref>); a longer supratympanic spine (&gt; 0.5 vs &lt; 0.5 × tympanum diameter).</p><p><italic><tp:taxon-name><tp:taxon-name-part taxon-name-part-type="genus" reg="Calotes">Calotes</tp:taxon-name-part> <tp:taxon-name-part taxon-name-part-type="species" reg="thailandensis">thailandensis</tp:taxon-name-part></tp:taxon-name></italic> sp. nov. can be separated from <italic><tp:taxon-name><tp:taxon-name-part taxon-name-part-type="genus" reg="Calotes">C.</tp:taxon-name-part> <tp:taxon-name-part taxon-name-part-type="species" reg="versicolor">versicolor</tp:taxon-name-part></tp:taxon-name></italic> (<xref ref-type="bibr" rid="B55">Zug et al. 2006</xref>) by adult males having a smaller body size (mean 87 mm vs mean 119 mm); more <abbrev xmlns:xlink="http://www.w3.org/1999/xlink" xlink:title="dorsal scales" xlink:type="simple">Dorsal</abbrev> (mean 46, 40–49 vs mean 40.8) (Table <xref ref-type="table" rid="T5">5</xref>); a shorter middorsal crest spine (0.9–1.9 vs 2.5–3.0 × tympanum diameter) (Table <xref ref-type="table" rid="T6">6</xref>).</p><p><italic><tp:taxon-name><tp:taxon-name-part taxon-name-part-type="genus" reg="Calotes">Calotes</tp:taxon-name-part> <tp:taxon-name-part taxon-name-part-type="species" reg="thailandensis">thailandensis</tp:taxon-name-part></tp:taxon-name></italic> sp. nov. differs from <italic><tp:taxon-name><tp:taxon-name-part taxon-name-part-type="genus" reg="Calotes">C.</tp:taxon-name-part> <tp:taxon-name-part taxon-name-part-type="species" reg="calotes">calotes</tp:taxon-name-part></tp:taxon-name></italic> (<xref ref-type="bibr" rid="B32">Pal et al. 2018</xref>) by adult males having more <abbrev xmlns:xlink="http://www.w3.org/1999/xlink" xlink:title="Midbody scale rows" xlink:type="simple">Midbody</abbrev> (37–44 vs 30–35); a smaller supratympanic spine and a smaller middorsal crest spine.</p><p><italic><tp:taxon-name><tp:taxon-name-part taxon-name-part-type="genus" reg="Calotes">Calotes</tp:taxon-name-part> <tp:taxon-name-part taxon-name-part-type="species" reg="thailandensis">thailandensis</tp:taxon-name-part></tp:taxon-name></italic> sp. nov. and <italic><tp:taxon-name><tp:taxon-name-part taxon-name-part-type="genus" reg="Calotes">C.</tp:taxon-name-part> <tp:taxon-name-part taxon-name-part-type="species" reg="goetzi">goetzi</tp:taxon-name-part></tp:taxon-name></italic> share the absence of a large postorbital spine in adult males; however, <italic><tp:taxon-name><tp:taxon-name-part taxon-name-part-type="genus" reg="Calotes">C.</tp:taxon-name-part> <tp:taxon-name-part taxon-name-part-type="species" reg="thailandensis">thailandensis</tp:taxon-name-part></tp:taxon-name></italic> sp. nov. can be separated from <italic><tp:taxon-name><tp:taxon-name-part taxon-name-part-type="genus" reg="Calotes">C.</tp:taxon-name-part> <tp:taxon-name-part taxon-name-part-type="species" reg="goetzi">goetzi</tp:taxon-name-part></tp:taxon-name></italic> by the absence of both prominent dark brown dorsolateral blotches on the dorsolateral region and a patch of small dark granular scales I front of forelimb insertion in adult males.</p><p><italic><tp:taxon-name><tp:taxon-name-part taxon-name-part-type="genus" reg="Calotes">Calotes</tp:taxon-name-part> <tp:taxon-name-part taxon-name-part-type="species" reg="thailandensis">thailandensis</tp:taxon-name-part></tp:taxon-name></italic> sp. nov. differs from <italic><tp:taxon-name><tp:taxon-name-part taxon-name-part-type="genus" reg="Calotes">C.</tp:taxon-name-part> <tp:taxon-name-part taxon-name-part-type="species" reg="emma">emma</tp:taxon-name-part></tp:taxon-name></italic> by the absence of both a large postorbital spine and a patch of small dark granular scales in front of forelimb insertion in adult males.</p></tp:treatment-sec><tp:treatment-sec sec-type="Description of holotype"><title>Description of holotype.</title><p>(Fig. <xref ref-type="fig" rid="F6">6</xref>): An adult male of 87.24 mm <abbrev xmlns:xlink="http://www.w3.org/1999/xlink" xlink:title="snout-vent length" xlink:type="simple">SVL</abbrev>, 30.38 mm <abbrev xmlns:xlink="http://www.w3.org/1999/xlink" xlink:title="snout-forelimb length" xlink:type="simple">SnForeL</abbrev>, 42.93 mm <abbrev xmlns:xlink="http://www.w3.org/1999/xlink" xlink:title="trunk length" xlink:type="simple">TrunkL</abbrev>, 13.35 mm <abbrev xmlns:xlink="http://www.w3.org/1999/xlink" xlink:title="tail height" xlink:type="simple">TailH</abbrev>, 11.61 mm <abbrev xmlns:xlink="http://www.w3.org/1999/xlink" xlink:title="tail width" xlink:type="simple">TailW</abbrev>, 253 mm <abbrev xmlns:xlink="http://www.w3.org/1999/xlink" xlink:title="tail length" xlink:type="simple">TailL</abbrev>, 14.74 mm <abbrev xmlns:xlink="http://www.w3.org/1999/xlink" xlink:title="pectoral width" xlink:type="simple">PectW</abbrev>, 17.26 mm <abbrev xmlns:xlink="http://www.w3.org/1999/xlink" xlink:title="upper arm length" xlink:type="simple">UpArmL</abbrev>, 15.66 mm <abbrev xmlns:xlink="http://www.w3.org/1999/xlink" xlink:title="lower arm length" xlink:type="simple">LoArmL</abbrev>, 14.92 mm <abbrev xmlns:xlink="http://www.w3.org/1999/xlink" xlink:title="forefoot length" xlink:type="simple">ForefL</abbrev>, 10.16 mm <abbrev xmlns:xlink="http://www.w3.org/1999/xlink" xlink:title="4th finger length" xlink:type="simple">4FingLng</abbrev>, 21.86 mm <abbrev xmlns:xlink="http://www.w3.org/1999/xlink" xlink:title="upper leg length" xlink:type="simple">UpLegL</abbrev>, 19.18 mm <abbrev xmlns:xlink="http://www.w3.org/1999/xlink" xlink:title="crus length" xlink:type="simple">CrusL</abbrev>, 25.92 mm <abbrev xmlns:xlink="http://www.w3.org/1999/xlink" xlink:title="hindfoot length" xlink:type="simple">HindfL</abbrev>, and 16.40 mm <abbrev xmlns:xlink="http://www.w3.org/1999/xlink" xlink:title="4th toe length" xlink:type="simple">4ToeLng</abbrev>. Stunted head size: 21.26 mm <abbrev xmlns:xlink="http://www.w3.org/1999/xlink" xlink:title="head length" xlink:type="simple">HeadL</abbrev>, 20.18 mm <abbrev xmlns:xlink="http://www.w3.org/1999/xlink" xlink:title="head width" xlink:type="simple">HeadW</abbrev>, 14.21 mm <abbrev xmlns:xlink="http://www.w3.org/1999/xlink" xlink:title="jaw width" xlink:type="simple">JawW</abbrev>, 15.25 mm <abbrev xmlns:xlink="http://www.w3.org/1999/xlink" xlink:title="head height" xlink:type="simple">HeadH</abbrev>, 8.70 mm <abbrev xmlns:xlink="http://www.w3.org/1999/xlink" xlink:title="snout-eye length" xlink:type="simple">SnEye</abbrev>, 4.48 mm <abbrev xmlns:xlink="http://www.w3.org/1999/xlink" xlink:title="naris-eye length" xlink:type="simple">NarEye</abbrev>, 6.25 mm <abbrev xmlns:xlink="http://www.w3.org/1999/xlink" xlink:title="eye-ear length" xlink:type="simple">EyeEar</abbrev>, 5.27 mm <abbrev xmlns:xlink="http://www.w3.org/1999/xlink" xlink:title="snout width" xlink:type="simple">SnW</abbrev>, and 8.60 mm <abbrev xmlns:xlink="http://www.w3.org/1999/xlink" xlink:title="interorbital width" xlink:type="simple">InterOrb</abbrev>.</p><p>Head distinct from neck and triangular shape; blunt snout-tip; slightly bowed outward by jaw muscles at posterior edge of head; sides of head flat; slightly protruding eyes; flat chin and throat. Dorsally head scales vary in size and have a smooth surface; rostral equivalent to supralabials in height above lip with 7 <abbrev xmlns:xlink="http://www.w3.org/1999/xlink" xlink:title="snout scales" xlink:type="simple">SnS</abbrev>; 8/8 (left/right) elongate and sharply folded <abbrev xmlns:xlink="http://www.w3.org/1999/xlink" xlink:title="number of elongate scales along ‘dorsolateral snout ridge’" xlink:type="simple">CanthR</abbrev>, enlarged scales in supraocular area, 13 <abbrev xmlns:xlink="http://www.w3.org/1999/xlink" xlink:title="dorsal head scales" xlink:type="simple">HeadSLn</abbrev> and 15 <abbrev xmlns:xlink="http://www.w3.org/1999/xlink" xlink:title="head scales" xlink:type="simple">HeadSTr</abbrev>, posteriorly slightly enlarged with bell-shaped interparietal scale. Laterally head with single large nasal scale on each side abutting rostral and perforated by large naris; small scales in loreal and preocular area; 11/10 <abbrev xmlns:xlink="http://www.w3.org/1999/xlink" xlink:title="supralabials" xlink:type="simple">Suplab</abbrev>; eye covered with small granular-sized scales, 11/11 <abbrev xmlns:xlink="http://www.w3.org/1999/xlink" xlink:title="dorsal eyelid scales" xlink:type="simple">Eyelid</abbrev>; postocular and temporal scales modest to small, smooth laterally and dorsolaterally; tympanum large (subequal eye-opening diameter) and naked; pair of spines or clusters in supratympanum area, anterior one dorsolaterally directly above anterior half of tympanum separated by 6 scale rows as well as posterior spine of tympanum separated by seven scale rows, a single narrow, spine-like scale (length slightly larger than 0.5 × tympanum maximum diameter) projecting upward; 10/10 IL along mouth margin; medially the chin throat scales triangular and smooth to lightly keeled; single median triangular mental scale between left and right 1<sup>st</sup> supralabials and barely larger than them.</p><p>Moderately dorsally and laterally keeled trunk scalation; elongate and straight middorsal crest scales, origin separated from interparietal by 3 rows, moderate length at neck (2 × length of adjacent parasagittal scales); 46 <abbrev xmlns:xlink="http://www.w3.org/1999/xlink" xlink:title="dorsal scales" xlink:type="simple">Dorsal</abbrev>, 43 <abbrev xmlns:xlink="http://www.w3.org/1999/xlink" xlink:title="Midbody scale rows" xlink:type="simple">Midbody</abbrev>; keeled trunk scales, weakly scales on ventrolateral half of neck and trunk, keel and scale orientation diagonally upward from neck and supra-axillary area to base of tail, nearly vertical on anterodorsally surface of neck; modest sized and smooth preaxillary scales; large and uniform sized ventral scales from throat to vent.</p><p>Weak to modest keeled scales on limbs; bicarinate lamellae ventrally on fingers (20/21 <abbrev xmlns:xlink="http://www.w3.org/1999/xlink" xlink:title="4th finger length" xlink:type="simple">4FingLng</abbrev>) and toes (22/23 <abbrev xmlns:xlink="http://www.w3.org/1999/xlink" xlink:title="4th toe length" xlink:type="simple">4ToeLng</abbrev>) with 3–4 modestly keeled scales dorsally and strongly; claws long, thin, and sharply pointed on all digits.</p></tp:treatment-sec><tp:treatment-sec sec-type="Coloration of holotype"><title>Coloration of holotype.</title><p>In preservation (Fig. <xref ref-type="fig" rid="F6">6</xref>): Dorsally the head is dark yellow and ventrally whitish. There are eight brown stripes around the eyes. One stripe arises behind the eye extending unbroken to tympanum. No transvers stripe occurs on the anterior dorsal head, but diagonal stripes appear posteroventrally on head. Pale dark patch occurs on jowl muscles and continuously extended to ventral neck, looking like dark stripe. The pale brown narrow trunk bands with four bars are found, but not clearly delimited, transverse bands on above body, although there is no middorsal stripe. Discrete stripes occur on the ventral sides of the body, but forearm stripe and paired nuchal spots are absent.</p></tp:treatment-sec><tp:treatment-sec sec-type="Variation"><title>Variation.</title><p>Variation in mensural, meristic and spine characters of the paratypes of <italic><tp:taxon-name><tp:taxon-name-part taxon-name-part-type="genus" reg="Calotes">Calotes</tp:taxon-name-part> <tp:taxon-name-part taxon-name-part-type="species" reg="thailandensis">thailandensis</tp:taxon-name-part></tp:taxon-name></italic> sp. nov. are presented in Tables 4–6. Those characters are congruent with the holotype, excluded in coloration pattern (Figs <xref ref-type="fig" rid="F6">6</xref>, <xref ref-type="fig" rid="F8">8</xref>). Coloration of paratypes in preservation. In adult male paratypes, transverse bands vary from pale brown narrow to dark brown board bands, with straight lines lying on left and right sides, whereas transverse bands dorsally on females are usual present in both straight and zig-zags. Coloration in life (Fig. <xref ref-type="fig" rid="F7">7</xref>). Pale brown transverse bands are usually present on dorsal body of most samples in both sexes.</p></tp:treatment-sec><tp:treatment-sec sec-type="Distribution"><title>Distribution.</title><p><italic><tp:taxon-name><tp:taxon-name-part taxon-name-part-type="genus" reg="Calotes">Calotes</tp:taxon-name-part> <tp:taxon-name-part taxon-name-part-type="species" reg="thailandensis">thailandensis</tp:taxon-name-part></tp:taxon-name></italic> sp. nov. has the broad distribution on southern, central, eastern, western, and northeastern Thailand (Fig. <xref ref-type="fig" rid="F1">1</xref>). It is represented by vouchers from southern Thailand collected at Songkhla, Krabi and Ranong Province as well as vouchers from central Thailand collected at Saraburi Province. The distribution range of this species likely extends beyond the Thailand-Malaysia border into Peninsular Malaysia and Singapore which was previously reported as <italic><tp:taxon-name><tp:taxon-name-part taxon-name-part-type="genus" reg="Calotes">C.</tp:taxon-name-part> <tp:taxon-name-part taxon-name-part-type="species" reg="versicolor">versicolor</tp:taxon-name-part></tp:taxon-name></italic> by <xref ref-type="bibr" rid="B15">Grismer (2011)</xref>.</p></tp:treatment-sec><tp:treatment-sec sec-type="Habitat and natural history notes"><title>Habitat and natural history notes.</title><p>This species inhabits agricultural areas (such as rubber plantation) (Fig. <xref ref-type="fig" rid="F8">8A</xref>) and man-made habitat (Fig. <xref ref-type="fig" rid="F8">8B, C</xref>). Male samples were usually found on tree trunk, or fence row, whereas female samples were often hidden within the bushes or the small trees during the day. Gravid females were collected during March-May suggesting the breeding season coincides with the early rainy season,</p></tp:treatment-sec><tp:treatment-sec sec-type="Etymology"><title>Etymology.</title><p>The specific epithet <italic>thailandensis</italic> is selected because of this species wide occurrence throughout most of Thailand, except northern and northwestern Thailand.</p></tp:treatment-sec><tp:treatment-sec><!--Section generated to contain objects referenced in tp:taxon-treatment.--><table-wrap id="T4" position="float" orientation="portrait"><label>Table 4.</label><caption><p>Morphological (mensural) characters of holotype, paratypes and all specimens of <italic><tp:taxon-name><tp:taxon-name-part taxon-name-part-type="genus" reg="Calotes">Calotes</tp:taxon-name-part> <tp:taxon-name-part taxon-name-part-type="species" reg="thailandensis">thailandensis</tp:taxon-name-part></tp:taxon-name></italic> sp. nov., <italic><tp:taxon-name><tp:taxon-name-part taxon-name-part-type="genus" reg="Calotes">C.</tp:taxon-name-part> <tp:taxon-name-part taxon-name-part-type="species" reg="maehongsonensis">maehongsonensis</tp:taxon-name-part></tp:taxon-name></italic> sp. nov., <italic><tp:taxon-name><tp:taxon-name-part taxon-name-part-type="genus" reg="Calotes">C.</tp:taxon-name-part> <tp:taxon-name-part taxon-name-part-type="species" reg="irawadi">irawadi</tp:taxon-name-part></tp:taxon-name></italic> and <italic><tp:taxon-name><tp:taxon-name-part taxon-name-part-type="genus" reg="Calotes">C.</tp:taxon-name-part> <tp:taxon-name-part taxon-name-part-type="species" reg="wangi">wangi</tp:taxon-name-part></tp:taxon-name></italic>. Measurements are represented in mean ± SD (range) in millimeters (mm). Abbreviations are showed in Materials and methods.</p></caption><table><tbody><tr><th rowspan="3" colspan="1">Characters</th><th rowspan="1" colspan="5"><italic><tp:taxon-name><tp:taxon-name-part taxon-name-part-type="genus" reg="Calotes">C.</tp:taxon-name-part> <tp:taxon-name-part taxon-name-part-type="species" reg="thailandensis">thailandensis</tp:taxon-name-part></tp:taxon-name></italic> sp. nov.</th><th rowspan="1" colspan="5"><italic><tp:taxon-name><tp:taxon-name-part taxon-name-part-type="genus" reg="Calotes">C.</tp:taxon-name-part> <tp:taxon-name-part taxon-name-part-type="species" reg="maehongsonensis">maehongsonensis</tp:taxon-name-part></tp:taxon-name></italic> sp. nov.</th><th rowspan="1" colspan="2">
                  <italic>
                    <tp:taxon-name><tp:taxon-name-part taxon-name-part-type="genus" reg="Calotes">C.</tp:taxon-name-part> <tp:taxon-name-part taxon-name-part-type="species" reg="irawadi">irawadi</tp:taxon-name-part></tp:taxon-name>
                  </italic>
                </th><th rowspan="1" colspan="2">
                  <italic>
                    <tp:taxon-name><tp:taxon-name-part taxon-name-part-type="genus" reg="Calotes">C.</tp:taxon-name-part> <tp:taxon-name-part taxon-name-part-type="species" reg="wangi">wangi</tp:taxon-name-part></tp:taxon-name>
                  </italic>
                </th></tr><tr><th rowspan="1" colspan="1">Holotype</th><th rowspan="1" colspan="2">Paratypes</th><th rowspan="1" colspan="2">All specimens</th><th rowspan="1" colspan="1">Holotype</th><th rowspan="1" colspan="2">Paratypes</th><th rowspan="1" colspan="2">All specimens</th><th rowspan="1" colspan="2">All specimens</th><th rowspan="1" colspan="2">
                  <xref ref-type="bibr" rid="B19">Huang et al. (2023)</xref>
                </th></tr><tr><th rowspan="1" colspan="1">Male</th><th rowspan="1" colspan="1">Male (<italic>n =</italic> 5)</th><th rowspan="1" colspan="1">Female (<italic>n =</italic> 5)</th><th rowspan="1" colspan="1">Male (<italic>n =</italic> 26)</th><th rowspan="1" colspan="1">Female (<italic>n =</italic> 27)</th><th rowspan="1" colspan="1">Male</th><th rowspan="1" colspan="1">Male (<italic>n =</italic> 5)</th><th rowspan="1" colspan="1">Female (<italic>n =</italic> 5)</th><th rowspan="1" colspan="1">Male (<italic>n =</italic> 10)</th><th rowspan="1" colspan="1">Female (<italic>n =</italic> 10)</th><th rowspan="1" colspan="1">Male (<italic>n =</italic> 28)</th><th rowspan="1" colspan="1">Female (<italic>n =</italic> 14)</th><th rowspan="1" colspan="1">Male (<italic>n =</italic> 2)</th><th rowspan="1" colspan="1">Female (<italic>n =</italic> 2)</th></tr><tr><td rowspan="2" colspan="1">
                  <abbrev xmlns:xlink="http://www.w3.org/1999/xlink" xlink:title="snout-vent length" xlink:type="simple">SVL</abbrev>
                </td><td rowspan="1" colspan="1">87.24</td><td rowspan="1" colspan="1">85.37 ± 1.22</td><td rowspan="1" colspan="1">77.08 ± 3.57</td><td rowspan="1" colspan="1">87.11 ± 4.80</td><td rowspan="1" colspan="1">74.93 ± 4.41</td><td rowspan="1" colspan="1">76.16</td><td rowspan="1" colspan="1">78.47 ± 1.28</td><td rowspan="1" colspan="1">74.51 ± 4.14</td><td rowspan="1" colspan="1">78.81 ± 2.48</td><td rowspan="1" colspan="1">73.36 ± 4.68</td><td rowspan="1" colspan="1">82.59 ± 8.32</td><td rowspan="1" colspan="1">77.40 ± 7.91</td><td rowspan="1" colspan="1"/><td rowspan="1" colspan="1"/></tr><tr><td rowspan="1" colspan="1"/><td rowspan="1" colspan="1">(83.87–86.30)</td><td rowspan="1" colspan="1">(70.87–79.53)</td><td rowspan="1" colspan="1">(80.90–99.74)</td><td rowspan="1" colspan="1">(65.30–82.91)</td><td rowspan="1" colspan="1"/><td rowspan="1" colspan="1">(76.86–79.6)</td><td rowspan="1" colspan="1">(70.71–80.80)</td><td rowspan="1" colspan="1">(76.16–83.38)</td><td rowspan="1" colspan="1">(67.36–80.80)</td><td rowspan="1" colspan="1">(66.40–106.80)</td><td rowspan="1" colspan="1">(64.30–90.30)</td><td rowspan="1" colspan="1">(88.34–96.4)</td><td rowspan="1" colspan="1">(82–96.5)</td></tr><tr><td rowspan="2" colspan="1">
                  <abbrev xmlns:xlink="http://www.w3.org/1999/xlink" xlink:title="eye-ear length" xlink:type="simple">EyeEar</abbrev>
                </td><td rowspan="1" colspan="1">6.25</td><td rowspan="1" colspan="1">6.36 ± 0.61</td><td rowspan="1" colspan="1">4.46 ± 0.23</td><td rowspan="1" colspan="1">6.39 ± 0.52</td><td rowspan="1" colspan="1">4.54 ± 0.36</td><td rowspan="1" colspan="1">4.8</td><td rowspan="1" colspan="1">5.35 ± 0.42</td><td rowspan="1" colspan="1">4.42 ± 0.23</td><td rowspan="1" colspan="1">5.32 ± 0.41</td><td rowspan="1" colspan="1">4.35 ± 0.20</td><td rowspan="1" colspan="1">5.76 ± 0.89</td><td rowspan="1" colspan="1">4.30 ± 0.60</td><td rowspan="1" colspan="1"/><td rowspan="1" colspan="1"/></tr><tr><td rowspan="1" colspan="1"/><td rowspan="1" colspan="1">(5.63–7.10)</td><td rowspan="1" colspan="1">(4.20–4.80)</td><td rowspan="1" colspan="1">(5.24–7.28)</td><td rowspan="1" colspan="1">(3.98–5.53)</td><td rowspan="1" colspan="1"/><td rowspan="1" colspan="1">(4.7–5.8)</td><td rowspan="1" colspan="1">(4.19–4.74)</td><td rowspan="1" colspan="1">(4.70–5.90)</td><td rowspan="1" colspan="1">(4.14–4.74)</td><td rowspan="1" colspan="1">(4.20–7.90)</td><td rowspan="1" colspan="1">(3.10–5.50)</td><td rowspan="1" colspan="1">(5.97–6.30)</td><td rowspan="1" colspan="1">(5.06–6.17)</td></tr><tr><td rowspan="2" colspan="1">
                  <abbrev xmlns:xlink="http://www.w3.org/1999/xlink" xlink:title="interorbital width" xlink:type="simple">InterOrb</abbrev>
                </td><td rowspan="1" colspan="1">8.6</td><td rowspan="1" colspan="1">8.93 ± 0.36</td><td rowspan="1" colspan="1">7.43 ± 0.24</td><td rowspan="1" colspan="1">8.80 ± 0.49</td><td rowspan="1" colspan="1">7.33 ± 0.59</td><td rowspan="1" colspan="1">7.42</td><td rowspan="1" colspan="1">7.88 ± 0.46</td><td rowspan="1" colspan="1">6.93 ± 0.72</td><td rowspan="1" colspan="1">7.80 ± 0.39</td><td rowspan="1" colspan="1">6.89 ± 0.64</td><td rowspan="1" colspan="1">9.40 ± 0.91</td><td rowspan="1" colspan="1">8.33 ± 1.05</td><td rowspan="1" colspan="1"/><td rowspan="1" colspan="1"/></tr><tr><td rowspan="1" colspan="1"/><td rowspan="1" colspan="1">(8.48–9.35)</td><td rowspan="1" colspan="1">(7.14–7.68)</td><td rowspan="1" colspan="1">(7.81–9.70)</td><td rowspan="1" colspan="1">(6.30–8.73)</td><td rowspan="1" colspan="1"/><td rowspan="1" colspan="1">(7.14–8.4)</td><td rowspan="1" colspan="1">(6.56–8.22)</td><td rowspan="1" colspan="1">(7.14–8.40)</td><td rowspan="1" colspan="1">(6.38–8.22)</td><td rowspan="1" colspan="1">(7.90–11.30)</td><td rowspan="1" colspan="1">(6.90–10.70)</td><td rowspan="1" colspan="1">(8.51–9.48)</td><td rowspan="1" colspan="1">(10.24–12.43)</td></tr><tr><td rowspan="2" colspan="1">
                  <abbrev xmlns:xlink="http://www.w3.org/1999/xlink" xlink:title="head height" xlink:type="simple">HeadH</abbrev>
                </td><td rowspan="1" colspan="1">15.25</td><td rowspan="1" colspan="1">14.99 ± 0.83</td><td rowspan="1" colspan="1">11.49 ± 0.86</td><td rowspan="1" colspan="1">14.18 ± 1.26</td><td rowspan="1" colspan="1">11.23 ± 0.80</td><td rowspan="1" colspan="1">11.66</td><td rowspan="1" colspan="1">11.78 ± 0.66</td><td rowspan="1" colspan="1">10.93 ± 0.43</td><td rowspan="1" colspan="1">11.70 ± 0.53</td><td rowspan="1" colspan="1">10.75 ± 0.41</td><td rowspan="1" colspan="1">14.82 ± 2.19</td><td rowspan="1" colspan="1">12.96 ± 1.55</td><td rowspan="1" colspan="1"/><td rowspan="1" colspan="1"/></tr><tr><td rowspan="1" colspan="1"/><td rowspan="1" colspan="1">(14.28–16.40)</td><td rowspan="1" colspan="1">(10.85–12.85)</td><td rowspan="1" colspan="1">(11.70–16.40)</td><td rowspan="1" colspan="1">(10.00–12.85)</td><td rowspan="1" colspan="1"/><td rowspan="1" colspan="1">(11.12–12.9)</td><td rowspan="1" colspan="1">(10.38–11.30)</td><td rowspan="1" colspan="1">(11.10–12.90)</td><td rowspan="1" colspan="1">(10.10–11.30)</td><td rowspan="1" colspan="1">(11.20–21.50)</td><td rowspan="1" colspan="1">(8.90–15.00)</td><td rowspan="1" colspan="1">(13.18–14.42)</td><td rowspan="1" colspan="1">(12.42–14.42)</td></tr><tr><td rowspan="2" colspan="1">
                  <abbrev xmlns:xlink="http://www.w3.org/1999/xlink" xlink:title="head width" xlink:type="simple">HeadW</abbrev>
                </td><td rowspan="1" colspan="1">20.18</td><td rowspan="1" colspan="1">19.55 ± 2.61</td><td rowspan="1" colspan="1">13.71 ± 0.16</td><td rowspan="1" colspan="1">19.69 ± 1.83</td><td rowspan="1" colspan="1">13.19 ± 0.81</td><td rowspan="1" colspan="1">16.1</td><td rowspan="1" colspan="1">15.82 ± 1.89</td><td rowspan="1" colspan="1">12.70 ± 0.76</td><td rowspan="1" colspan="1">15.68 ± 1.43</td><td rowspan="1" colspan="1">12.63 ± 0.83</td><td rowspan="1" colspan="1">19.09 ± 3.67</td><td rowspan="1" colspan="1">14.31 ± 1.92</td><td rowspan="1" colspan="1"/><td rowspan="1" colspan="1"/></tr><tr><td rowspan="1" colspan="1"/><td rowspan="1" colspan="1">(16.00–21.95)</td><td rowspan="1" colspan="1">(13.50–13.90)</td><td rowspan="1" colspan="1">(16.00–23.22)</td><td rowspan="1" colspan="1">(11.70–14.70)</td><td rowspan="1" colspan="1"/><td rowspan="1" colspan="1">(13.00–18.30)</td><td rowspan="1" colspan="1">(11.80–13.90)</td><td rowspan="1" colspan="1">(13.00–18.30)</td><td rowspan="1" colspan="1">(11.55–13.90)</td><td rowspan="1" colspan="1">(13.30–28.30)</td><td rowspan="1" colspan="1">(11.20–17.80)</td><td rowspan="1" colspan="1">(15.42–16.09)</td><td rowspan="1" colspan="1">(14.21–14.79)</td></tr><tr><td rowspan="2" colspan="1">
                  <abbrev xmlns:xlink="http://www.w3.org/1999/xlink" xlink:title="jaw width" xlink:type="simple">JawW</abbrev>
                </td><td rowspan="1" colspan="1">14.21</td><td rowspan="1" colspan="1">13.85 ± 1.05</td><td rowspan="1" colspan="1">11.91 ± 0.47</td><td rowspan="1" colspan="1">14.41 ± 1.08</td><td rowspan="1" colspan="1">11.60 ± 0.81</td><td rowspan="1" colspan="1">12.24</td><td rowspan="1" colspan="1">12.54 ± 0.26</td><td rowspan="1" colspan="1">11.43 ± 0.89</td><td rowspan="1" colspan="1">12.56 ± 0.56</td><td rowspan="1" colspan="1">11.26 ± 0.78</td><td rowspan="1" colspan="1">15.85 ± 2.76</td><td rowspan="1" colspan="1">12.58 ± 1.54</td><td rowspan="1" colspan="1"/><td rowspan="1" colspan="1"/></tr><tr><td rowspan="1" colspan="1"/><td rowspan="1" colspan="1">(12.74–15.05)</td><td rowspan="1" colspan="1">(11.30–12.38)</td><td rowspan="1" colspan="1">(12.40–16.82)</td><td rowspan="1" colspan="1">(10.20–13.46)</td><td rowspan="1" colspan="1"/><td rowspan="1" colspan="1">(12.31–12.97)</td><td rowspan="1" colspan="1">(10.70–12.80)</td><td rowspan="1" colspan="1">(11.54–13.71)</td><td rowspan="1" colspan="1">(10.60–12.80)</td><td rowspan="1" colspan="1">(11.70–22.50)</td><td rowspan="1" colspan="1">(9.50–15.20)</td><td rowspan="1" colspan="1">(16.06–16.14)</td><td rowspan="1" colspan="1">(13.47–16.84)</td></tr><tr><td rowspan="2" colspan="1">
                  <abbrev xmlns:xlink="http://www.w3.org/1999/xlink" xlink:title="snout width" xlink:type="simple">SnW</abbrev>
                </td><td rowspan="1" colspan="1">5.27</td><td rowspan="1" colspan="1">5.24 ± 0.35</td><td rowspan="1" colspan="1">4.63 ± 0.06</td><td rowspan="1" colspan="1">5.36 ± 0.34</td><td rowspan="1" colspan="1">4.74 ± 0.44</td><td rowspan="1" colspan="1">4.12</td><td rowspan="1" colspan="1">4.58 ± 0.23</td><td rowspan="1" colspan="1">4.59 ± 0.25</td><td rowspan="1" colspan="1">4.56 ± 0.23</td><td rowspan="1" colspan="1">4.47 ± 0.32</td><td rowspan="1" colspan="1">5.32 ± 0.51</td><td rowspan="1" colspan="1">5.18 ± 0.45</td><td rowspan="1" colspan="1"/><td rowspan="1" colspan="1"/></tr><tr><td rowspan="1" colspan="1"/><td rowspan="1" colspan="1">(4.74–5.60)</td><td rowspan="1" colspan="1">(4.54–4.68)</td><td rowspan="1" colspan="1">(4.74–6.15)</td><td rowspan="1" colspan="1">(4.04–5.70)</td><td rowspan="1" colspan="1"/><td rowspan="1" colspan="1">(4.36–4.92)</td><td rowspan="1" colspan="1">(4.36–4.95)</td><td rowspan="1" colspan="1">(4.12–4.92)</td><td rowspan="1" colspan="1">(3.91–4.95)</td><td rowspan="1" colspan="1">(4.30–6.50)</td><td rowspan="1" colspan="1">(4.40–5.90)</td><td rowspan="1" colspan="1">(5.29–5.87)</td><td rowspan="1" colspan="1">(5.33–5.76)</td></tr><tr><td rowspan="2" colspan="1">
                  <abbrev xmlns:xlink="http://www.w3.org/1999/xlink" xlink:title="snout-naris length" xlink:type="simple">SnN</abbrev>
                </td><td rowspan="1" colspan="1">3.65</td><td rowspan="1" colspan="1">3.86 ± 0.20</td><td rowspan="1" colspan="1">3.47 ± 0.20</td><td rowspan="1" colspan="1">3.93 ± 0.26</td><td rowspan="1" colspan="1">3.41 ± 0.27</td><td rowspan="1" colspan="1">3</td><td rowspan="1" colspan="1">3.43 ± 0.16</td><td rowspan="1" colspan="1">3.44 ± 0.34</td><td rowspan="1" colspan="1">3.37 ± 0.19</td><td rowspan="1" colspan="1">3.36 ± 0.32</td><td rowspan="1" colspan="1">4.19 ± 0.63</td><td rowspan="1" colspan="1">3.84 ± 0.55</td><td rowspan="1" colspan="1"/><td rowspan="1" colspan="1"/></tr><tr><td rowspan="1" colspan="1"/><td rowspan="1" colspan="1">(3.62–4.10)</td><td rowspan="1" colspan="1">(3.23–3.78)</td><td rowspan="1" colspan="1">(3.53–4.54)</td><td rowspan="1" colspan="1">(2.92–4.09)</td><td rowspan="1" colspan="1"/><td rowspan="1" colspan="1">(3.23–3.6)</td><td rowspan="1" colspan="1">(3.10–3.92)</td><td rowspan="1" colspan="1">(3.00–3.60)</td><td rowspan="1" colspan="1">(3.04–3.92)</td><td rowspan="1" colspan="1">(2.80–5.40)</td><td rowspan="1" colspan="1">(2.60–4.70)</td><td rowspan="1" colspan="1"/><td rowspan="1" colspan="1"/></tr><tr><td rowspan="2" colspan="1">
                  <abbrev xmlns:xlink="http://www.w3.org/1999/xlink" xlink:title="snout-eye length" xlink:type="simple">SnEye</abbrev>
                </td><td rowspan="1" colspan="1">8.7</td><td rowspan="1" colspan="1">8.68 ± 0.42</td><td rowspan="1" colspan="1">7.57 ± 0.34</td><td rowspan="1" colspan="1">8.83 ± 0.35</td><td rowspan="1" colspan="1">7.49 ± 0.44</td><td rowspan="1" colspan="1">7.55</td><td rowspan="1" colspan="1">7.94 ± 0.46</td><td rowspan="1" colspan="1">7.45 ± 0.59</td><td rowspan="1" colspan="1">7.88 ± 0.42</td><td rowspan="1" colspan="1">7.33 ± 0.61</td><td rowspan="1" colspan="1">8.50 ± 0.87</td><td rowspan="1" colspan="1">7.81 ± 0.79</td><td rowspan="1" colspan="1"/><td rowspan="1" colspan="1"/></tr><tr><td rowspan="1" colspan="1"/><td rowspan="1" colspan="1">(8.08–9.04)</td><td rowspan="1" colspan="1">(7.14–7.93)</td><td rowspan="1" colspan="1">(8.08–9.48)</td><td rowspan="1" colspan="1">(6.73–8.50)</td><td rowspan="1" colspan="1"/><td rowspan="1" colspan="1">(7.38–8.5)</td><td rowspan="1" colspan="1">(6.66–8.20)</td><td rowspan="1" colspan="1">(7.38–8.50)</td><td rowspan="1" colspan="1">(6.43–8.20)</td><td rowspan="1" colspan="1">(6.90–10.70)</td><td rowspan="1" colspan="1">(5.90–9.10)</td><td rowspan="1" colspan="1">(7.85–8.82)</td><td rowspan="1" colspan="1">(7.91–9.0)</td></tr><tr><td rowspan="2" colspan="1">
                  <abbrev xmlns:xlink="http://www.w3.org/1999/xlink" xlink:title="naris-eye length" xlink:type="simple">NarEye</abbrev>
                </td><td rowspan="1" colspan="1">4.48</td><td rowspan="1" colspan="1">4.78 ± 0.36</td><td rowspan="1" colspan="1">3.91 ± 0.19</td><td rowspan="1" colspan="1">4.85 ± 0.30</td><td rowspan="1" colspan="1">3.96 ± 0.28</td><td rowspan="1" colspan="1">4.34</td><td rowspan="1" colspan="1">4.47 ± 0.32</td><td rowspan="1" colspan="1">4.13 ± 0.32</td><td rowspan="1" colspan="1">4.39 ± 0.25</td><td rowspan="1" colspan="1">3.97 ± 0.31</td><td rowspan="1" colspan="1">4.32 ± 0.41</td><td rowspan="1" colspan="1">3.96 ± 0.37</td><td rowspan="1" colspan="1"/><td rowspan="1" colspan="1"/></tr><tr><td rowspan="1" colspan="1"/><td rowspan="1" colspan="1">(4.42–5.37)</td><td rowspan="1" colspan="1">(3.70–4.16)</td><td rowspan="1" colspan="1">(4.28–5.37)</td><td rowspan="1" colspan="1">(3.52–4.57)</td><td rowspan="1" colspan="1"/><td rowspan="1" colspan="1">(4.05–4.86)</td><td rowspan="1" colspan="1">(3.92–4.70)</td><td rowspan="1" colspan="1">(4.05–4.86)</td><td rowspan="1" colspan="1">(3.58–4.70)</td><td rowspan="1" colspan="1">(3.70–5.30)</td><td rowspan="1" colspan="1">(3.30–4.50)</td><td rowspan="1" colspan="1">(4.49–4.58)</td><td rowspan="1" colspan="1">(4.96–5.69)</td></tr><tr><td rowspan="2" colspan="1">
                  <abbrev xmlns:xlink="http://www.w3.org/1999/xlink" xlink:title="head length" xlink:type="simple">HeadL</abbrev>
                </td><td rowspan="1" colspan="1">20.95</td><td rowspan="1" colspan="1">20.57 ± 1.22</td><td rowspan="1" colspan="1">17.25 ± 0.87</td><td rowspan="1" colspan="1">21.26 ± 1.18</td><td rowspan="1" colspan="1">17.16 ± 1.13</td><td rowspan="1" colspan="1">17.87</td><td rowspan="1" colspan="1">18.68 ± 0.71</td><td rowspan="1" colspan="1">16.68 ± 1.53</td><td rowspan="1" colspan="1">18.68 ± 0.75</td><td rowspan="1" colspan="1">16.15 ± 1.32</td><td rowspan="1" colspan="1">20.03 ± 1.83</td><td rowspan="1" colspan="1">17.64 ± 1.83</td><td rowspan="1" colspan="1"/><td rowspan="1" colspan="1"/></tr><tr><td rowspan="1" colspan="1"/><td rowspan="1" colspan="1">(19.16–22.18)</td><td rowspan="1" colspan="1">(16.10–18.46)</td><td rowspan="1" colspan="1">(19.50–23.52)</td><td rowspan="1" colspan="1">(15.37–19.87)</td><td rowspan="1" colspan="1"/><td rowspan="1" colspan="1">(17.88–19.36)</td><td rowspan="1" colspan="1">(14.42–18.44)</td><td rowspan="1" colspan="1">(17.87–19.65)</td><td rowspan="1" colspan="1">(14.42–18.44)</td><td rowspan="1" colspan="1">(16.90–24.90)</td><td rowspan="1" colspan="1">(13.90–21.40)</td><td rowspan="1" colspan="1">(24.29–24.47)</td><td rowspan="1" colspan="1">(23.39–23.93)</td></tr><tr><td rowspan="2" colspan="1">
                  <abbrev xmlns:xlink="http://www.w3.org/1999/xlink" xlink:title="snout-forelimb length" xlink:type="simple">SnForeL</abbrev>
                </td><td rowspan="1" colspan="1">30.38</td><td rowspan="1" colspan="1">29.14 ± 2.23</td><td rowspan="1" colspan="1">21.74 ± 1.20</td><td rowspan="1" colspan="1">29.15 ± 1.74</td><td rowspan="1" colspan="1">21.73 ± 1.40</td><td rowspan="1" colspan="1">23.72</td><td rowspan="1" colspan="1">24.58 ± 1.14</td><td rowspan="1" colspan="1">21.57 ± 1.70</td><td rowspan="1" colspan="1">24.86 ± 1.18</td><td rowspan="1" colspan="1">21.20 ± 1.51</td><td rowspan="1" colspan="1">29.19 ± 2.24</td><td rowspan="1" colspan="1">26.55 ± 3.32</td><td rowspan="1" colspan="1"/><td rowspan="1" colspan="1"/></tr><tr><td rowspan="1" colspan="1"/><td rowspan="1" colspan="1">(25.74–31.20)</td><td rowspan="1" colspan="1">(20.44–23.60)</td><td rowspan="1" colspan="1">(25.74–32.40)</td><td rowspan="1" colspan="1">(19.46–25.08)</td><td rowspan="1" colspan="1"/><td rowspan="1" colspan="1">(23.1–25.87)</td><td rowspan="1" colspan="1">(20.03–24.06)</td><td rowspan="1" colspan="1">(23.10–26.70)</td><td rowspan="1" colspan="1">(19.40–24.06)</td><td rowspan="1" colspan="1">(25.40–33.70)</td><td rowspan="1" colspan="1">(20.80–32.10)</td><td rowspan="1" colspan="1">(30.74–32.65)</td><td rowspan="1" colspan="1">(25.99–30.4)</td></tr><tr><td rowspan="2" colspan="1">
                  <abbrev xmlns:xlink="http://www.w3.org/1999/xlink" xlink:title="4th finger length" xlink:type="simple">4FingLng</abbrev>
                </td><td rowspan="1" colspan="1">10.16</td><td rowspan="1" colspan="1">10.27 ± 0.87</td><td rowspan="1" colspan="1">8.47 ± 0.34</td><td rowspan="1" colspan="1">10.42 ± 0.66</td><td rowspan="1" colspan="1">8.36 ± 0.35</td><td rowspan="1" colspan="1">8.8</td><td rowspan="1" colspan="1">9.73 ± 0.53</td><td rowspan="1" colspan="1">8.46 ± 0.63</td><td rowspan="1" colspan="1">9.48 ± 0.49</td><td rowspan="1" colspan="1">8.19 ± 0.64</td><td rowspan="1" colspan="1">10.64 ± 1.01</td><td rowspan="1" colspan="1">9.91 ± 0.91</td><td rowspan="1" colspan="1"/><td rowspan="1" colspan="1"/></tr><tr><td rowspan="1" colspan="1"/><td rowspan="1" colspan="1">(9.00–11.17)</td><td rowspan="1" colspan="1">(7.97–8.87)</td><td rowspan="1" colspan="1">(9.00–11.36)</td><td rowspan="1" colspan="1">(7.50–8.92)</td><td rowspan="1" colspan="1"/><td rowspan="1" colspan="1">(9.15–10.46)</td><td rowspan="1" colspan="1">(7.72–9.42)</td><td rowspan="1" colspan="1">(8.80–10.46)</td><td rowspan="1" colspan="1">(7.32–9.42)</td><td rowspan="1" colspan="1">(8.70–12.80)</td><td rowspan="1" colspan="1">(8.70–11.50)</td><td rowspan="1" colspan="1">(13.41–14.10)</td><td rowspan="1" colspan="1">(9.82–13.68)</td></tr><tr><td rowspan="2" colspan="1">
                  <abbrev xmlns:xlink="http://www.w3.org/1999/xlink" xlink:title="forefoot length" xlink:type="simple">ForefL</abbrev>
                </td><td rowspan="1" colspan="1">14.92</td><td rowspan="1" colspan="1">14.41 ± 1.19</td><td rowspan="1" colspan="1">11.89 ± 0.39</td><td rowspan="1" colspan="1">14.75 ± 1.14</td><td rowspan="1" colspan="1">11.96 ± 0.76</td><td rowspan="1" colspan="1">13.15</td><td rowspan="1" colspan="1">13.19 ± 0.63</td><td rowspan="1" colspan="1">11.61 ± 0.90</td><td rowspan="1" colspan="1">13.02 ± 0.55</td><td rowspan="1" colspan="1">11.47 ± 0.64</td><td rowspan="1" colspan="1">14.95 ± 1.44</td><td rowspan="1" colspan="1">13.92 ± 1.14</td><td rowspan="1" colspan="1"/><td rowspan="1" colspan="1"/></tr><tr><td rowspan="1" colspan="1"/><td rowspan="1" colspan="1">(12.93–16.16)</td><td rowspan="1" colspan="1">(11.37–12.22)</td><td rowspan="1" colspan="1">(12.24–16.75)</td><td rowspan="1" colspan="1">(10.04–13.50)</td><td rowspan="1" colspan="1"/><td rowspan="1" colspan="1">(12.25–13.80)</td><td rowspan="1" colspan="1">(10.24–12.74)</td><td rowspan="1" colspan="1">(12.24–13.80)</td><td rowspan="1" colspan="1">(10.24–12.74)</td><td rowspan="1" colspan="1">(12.10–18.70)</td><td rowspan="1" colspan="1">(11.60–16.00)</td><td rowspan="1" colspan="1"/><td rowspan="1" colspan="1"/></tr><tr><td rowspan="2" colspan="1">
                  <abbrev xmlns:xlink="http://www.w3.org/1999/xlink" xlink:title="lower arm length" xlink:type="simple">LoArmL</abbrev>
                </td><td rowspan="1" colspan="1">15.66</td><td rowspan="1" colspan="1">15.01 ± 0.50</td><td rowspan="1" colspan="1">13.17 ± 1.33</td><td rowspan="1" colspan="1">14.99 ± 0.74</td><td rowspan="1" colspan="1">12.32 ± 0.92</td><td rowspan="1" colspan="1">12.03</td><td rowspan="1" colspan="1">13.95 ± 0.49</td><td rowspan="1" colspan="1">12.50 ± 0.66</td><td rowspan="1" colspan="1">13.85 ± 0.75</td><td rowspan="1" colspan="1">12.36 ± 0.62</td><td rowspan="1" colspan="1">15.83 ± 1.69</td><td rowspan="1" colspan="1">13.86 ± 1.50</td><td rowspan="1" colspan="1"/><td rowspan="1" colspan="1"/></tr><tr><td rowspan="1" colspan="1"/><td rowspan="1" colspan="1">(14.54–15.80)</td><td rowspan="1" colspan="1">(11.36–15.00)</td><td rowspan="1" colspan="1">(13.62–16.80)</td><td rowspan="1" colspan="1">(10.30–15.00)</td><td rowspan="1" colspan="1"/><td rowspan="1" colspan="1">(13.21–14.36)</td><td rowspan="1" colspan="1">(11.50–13.16)</td><td rowspan="1" colspan="1">(12.03–14.38)</td><td rowspan="1" colspan="1">(11.41–13.16)</td><td rowspan="1" colspan="1">(13.10–21.10)</td><td rowspan="1" colspan="1">(10.10–16.00)</td><td rowspan="1" colspan="1">(13.59–14.34)</td><td rowspan="1" colspan="1">(13.6–15.11)</td></tr><tr><td rowspan="2" colspan="1">
                  <abbrev xmlns:xlink="http://www.w3.org/1999/xlink" xlink:title="upper arm length" xlink:type="simple">UpArmL</abbrev>
                </td><td rowspan="1" colspan="1">17.26</td><td rowspan="1" colspan="1">15.68 ± 0.86</td><td rowspan="1" colspan="1">12.82 ± 0.66</td><td rowspan="1" colspan="1">15.15 ± 1.05</td><td rowspan="1" colspan="1">12.16 ± 0.62</td><td rowspan="1" colspan="1">13.47</td><td rowspan="1" colspan="1">13.90 ± 0.58</td><td rowspan="1" colspan="1">12.29 ± 0.45</td><td rowspan="1" colspan="1">13.98 ± 0.51</td><td rowspan="1" colspan="1">12.03 ± 0.65</td><td rowspan="1" colspan="1">17.06 ± 2.03</td><td rowspan="1" colspan="1">15.19 ± 2.15</td><td rowspan="1" colspan="1"/><td rowspan="1" colspan="1"/></tr><tr><td rowspan="1" colspan="1"/><td rowspan="1" colspan="1">(14.36–16.63)</td><td rowspan="1" colspan="1">(12.26–13.88)</td><td rowspan="1" colspan="1">(13.50–17.42)</td><td rowspan="1" colspan="1">(11.00–13.88)</td><td rowspan="1" colspan="1"/><td rowspan="1" colspan="1">(13.29–14.74)</td><td rowspan="1" colspan="1">(11.72–12.88)</td><td rowspan="1" colspan="1">(13.29–14.76)</td><td rowspan="1" colspan="1">(10.90–12.88)</td><td rowspan="1" colspan="1">(13.40–21.70)</td><td rowspan="1" colspan="1">(11.80–19.90)</td><td rowspan="1" colspan="1">(15.8–16.64)</td><td rowspan="1" colspan="1">(15.35–16.36)</td></tr><tr><td rowspan="2" colspan="1">
                  <abbrev xmlns:xlink="http://www.w3.org/1999/xlink" xlink:title="4th toe length" xlink:type="simple">4ToeLng</abbrev>
                </td><td rowspan="1" colspan="1">16.4</td><td rowspan="1" colspan="1">16.27 ± 0.54</td><td rowspan="1" colspan="1">13.23 ± 0.54</td><td rowspan="1" colspan="1">16.17 ± 0.81</td><td rowspan="1" colspan="1">13.38 ± 0.54</td><td rowspan="1" colspan="1">13.8</td><td rowspan="1" colspan="1">14.29 ± 1.05</td><td rowspan="1" colspan="1">12.96 ± 0.90</td><td rowspan="1" colspan="1">14.34 ± 0.83</td><td rowspan="1" colspan="1">12.54 ± 0.82</td><td rowspan="1" colspan="1">16.27 ± 1.72</td><td rowspan="1" colspan="1">14.44 ± 0.86</td><td rowspan="1" colspan="1"/><td rowspan="1" colspan="1"/></tr><tr><td rowspan="1" colspan="1"/><td rowspan="1" colspan="1">(15.68–17.13)</td><td rowspan="1" colspan="1">(12.72–14.00)</td><td rowspan="1" colspan="1">(14.24–18.00)</td><td rowspan="1" colspan="1">(12.54–14.20)</td><td rowspan="1" colspan="1"/><td rowspan="1" colspan="1">(13.33–15.89)</td><td rowspan="1" colspan="1">(11.96–14.11)</td><td rowspan="1" colspan="1">(13.33–15.89)</td><td rowspan="1" colspan="1">(11.56–14.11)</td><td rowspan="1" colspan="1">(13.80–20.70)</td><td rowspan="1" colspan="1">(13.30–16.00)</td><td rowspan="1" colspan="1">(19.04–21.57)</td><td rowspan="1" colspan="1">(15.36–17.97)</td></tr><tr><td rowspan="2" colspan="1">
                  <abbrev xmlns:xlink="http://www.w3.org/1999/xlink" xlink:title="hindfoot length" xlink:type="simple">HindfL</abbrev>
                </td><td rowspan="1" colspan="1">25.92</td><td rowspan="1" colspan="1">26.04 ± 0.65</td><td rowspan="1" colspan="1">21.63 ± 0.50</td><td rowspan="1" colspan="1">25.87 ± 1.46</td><td rowspan="1" colspan="1">21.61 ± 0.98</td><td rowspan="1" colspan="1">21.02</td><td rowspan="1" colspan="1">23.11 ± 1.47</td><td rowspan="1" colspan="1">20.98 ± 1.64</td><td rowspan="1" colspan="1">23.26 ± 1.43</td><td rowspan="1" colspan="1">20.44 ± 1.33</td><td rowspan="1" colspan="1">26.83 ± 2.29</td><td rowspan="1" colspan="1">24.52 ± 1.59</td><td rowspan="1" colspan="1"/><td rowspan="1" colspan="1"/></tr><tr><td rowspan="1" colspan="1"/><td rowspan="1" colspan="1">(25.19–26.65)</td><td rowspan="1" colspan="1">(21.09–22.36)</td><td rowspan="1" colspan="1">(22.80–28.80)</td><td rowspan="1" colspan="1">(19.76–23.64)</td><td rowspan="1" colspan="1"/><td rowspan="1" colspan="1">(21.48–25.12)</td><td rowspan="1" colspan="1">(18.80–23.18)</td><td rowspan="1" colspan="1">(21.02–25.20)</td><td rowspan="1" colspan="1">(18.80–23.18)</td><td rowspan="1" colspan="1">(23.00–34.10)</td><td rowspan="1" colspan="1">(21.00–26.50)</td><td rowspan="1" colspan="1"/><td rowspan="1" colspan="1"/></tr><tr><td rowspan="2" colspan="1">
                  <abbrev xmlns:xlink="http://www.w3.org/1999/xlink" xlink:title="crus length" xlink:type="simple">CrusL</abbrev>
                </td><td rowspan="1" colspan="1">19.18</td><td rowspan="1" colspan="1">19.20 ± 0.72</td><td rowspan="1" colspan="1">16.13 ± 0.68</td><td rowspan="1" colspan="1">18.94 ± 0.88</td><td rowspan="1" colspan="1">15.75 ± 0.73</td><td rowspan="1" colspan="1">16.72</td><td rowspan="1" colspan="1">17.51 ± 0.53</td><td rowspan="1" colspan="1">15.80 ± 0.88</td><td rowspan="1" colspan="1">17.71 ± 0.86</td><td rowspan="1" colspan="1">15.50 ± 0.85</td><td rowspan="1" colspan="1">19.45 ± 1.67</td><td rowspan="1" colspan="1">17.70 ± 1.38</td><td rowspan="1" colspan="1"/><td rowspan="1" colspan="1"/></tr><tr><td rowspan="1" colspan="1"/><td rowspan="1" colspan="1">(18.56–20.30)</td><td rowspan="1" colspan="1">(15.10–16.90)</td><td rowspan="1" colspan="1">(17.33–20.85)</td><td rowspan="1" colspan="1">(14.16–17.35)</td><td rowspan="1" colspan="1"/><td rowspan="1" colspan="1">(16.74–18.21)</td><td rowspan="1" colspan="1">(14.86–17.07)</td><td rowspan="1" colspan="1">(16.72–19.53)</td><td rowspan="1" colspan="1">(14.33–17.07)</td><td rowspan="1" colspan="1">(16.50–24.80)</td><td rowspan="1" colspan="1">(14.00–19.40)</td><td rowspan="1" colspan="1">(16.87–20.26)</td><td rowspan="1" colspan="1">(17.38–18.08)</td></tr><tr><td rowspan="2" colspan="1">
                  <abbrev xmlns:xlink="http://www.w3.org/1999/xlink" xlink:title="upper leg length" xlink:type="simple">UpLegL</abbrev>
                </td><td rowspan="1" colspan="1">21.86</td><td rowspan="1" colspan="1">21.61 ± 0.81</td><td rowspan="1" colspan="1">18.39 ± 0.64</td><td rowspan="1" colspan="1">21.05 ± 1.10</td><td rowspan="1" colspan="1">17.77 ± 0.94</td><td rowspan="1" colspan="1">19.2</td><td rowspan="1" colspan="1">19.37 ± 0.38</td><td rowspan="1" colspan="1">17.44 ± 1.12</td><td rowspan="1" colspan="1">19.40 ± 0.70</td><td rowspan="1" colspan="1">17.25 ± 0.82</td><td rowspan="1" colspan="1">20.16 ± 1.95</td><td rowspan="1" colspan="1">18.12 ± 1.52</td><td rowspan="1" colspan="1"/><td rowspan="1" colspan="1"/></tr><tr><td rowspan="1" colspan="1"/><td rowspan="1" colspan="1">(20.78–22.78)</td><td rowspan="1" colspan="1">(17.36–19.00)</td><td rowspan="1" colspan="1">(18.54–22.78)</td><td rowspan="1" colspan="1">(15.98–20.00)</td><td rowspan="1" colspan="1"/><td rowspan="1" colspan="1">(19.04–19.84)</td><td rowspan="1" colspan="1">(16.07–18.73)</td><td rowspan="1" colspan="1">(18.23–20.94)</td><td rowspan="1" colspan="1">(16.07–18.73)</td><td rowspan="1" colspan="1">(16.80–25.50)</td><td rowspan="1" colspan="1">(14.50–20.90)</td><td rowspan="1" colspan="1">(21.94–23.01)</td><td rowspan="1" colspan="1">(17.27–20.76)</td></tr><tr><td rowspan="2" colspan="1">
                  <abbrev xmlns:xlink="http://www.w3.org/1999/xlink" xlink:title="trunk length" xlink:type="simple">TrunkL</abbrev>
                </td><td rowspan="1" colspan="1">42.93</td><td rowspan="1" colspan="1">39.87 ± 0.88</td><td rowspan="1" colspan="1">37.80 ± 2.66</td><td rowspan="1" colspan="1">40.97 ± 2.97</td><td rowspan="1" colspan="1">36.08 ± 2.74</td><td rowspan="1" colspan="1">34.54</td><td rowspan="1" colspan="1">36.80 ± 1.40</td><td rowspan="1" colspan="1">35.93 ± 2.41</td><td rowspan="1" colspan="1">36.76 ± 2.14</td><td rowspan="1" colspan="1">35.59 ± 3.27</td><td rowspan="1" colspan="1">41.67 ± 5.41</td><td rowspan="1" colspan="1">40.61 ± 4.34</td><td rowspan="1" colspan="1"/><td rowspan="1" colspan="1"/></tr><tr><td rowspan="1" colspan="1"/><td rowspan="1" colspan="1">(38.75–40.79)</td><td rowspan="1" colspan="1">(33.26–40.20)</td><td rowspan="1" colspan="1">(37.27–49.10)</td><td rowspan="1" colspan="1">(30.16–40.51)</td><td rowspan="1" colspan="1"/><td rowspan="1" colspan="1">(35.48–38.78)</td><td rowspan="1" colspan="1">(33.26–38.53)</td><td rowspan="1" colspan="1">(34.24–41.42)</td><td rowspan="1" colspan="1">(31.14–39.73)</td><td rowspan="1" colspan="1">(31.70–56.90)</td><td rowspan="1" colspan="1">(32.10–44.90)</td><td rowspan="1" colspan="1">(43.82–49.82)</td><td rowspan="1" colspan="1">(40.81–47.02)</td></tr><tr><td rowspan="2" colspan="1">
                  <abbrev xmlns:xlink="http://www.w3.org/1999/xlink" xlink:title="pectoral width" xlink:type="simple">PectW</abbrev>
                </td><td rowspan="1" colspan="1">14.74</td><td rowspan="1" colspan="1">15.35 ± 1.48</td><td rowspan="1" colspan="1">12.18 ± 0.35</td><td rowspan="1" colspan="1">15.28 ± 1.48</td><td rowspan="1" colspan="1">11.81 ± 0.95</td><td rowspan="1" colspan="1">13.38</td><td rowspan="1" colspan="1">13.37 ± 0.91</td><td rowspan="1" colspan="1">11.90 ± 0.64</td><td rowspan="1" colspan="1">13.52 ± 0.94</td><td rowspan="1" colspan="1">12.05 ± 1.02</td><td rowspan="1" colspan="1">14.61 ± 2.45</td><td rowspan="1" colspan="1">12.28 ± 1.68</td><td rowspan="1" colspan="1"/><td rowspan="1" colspan="1"/></tr><tr><td rowspan="1" colspan="1"/><td rowspan="1" colspan="1">(12.90–16.72)</td><td rowspan="1" colspan="1">(11.75–12.56)</td><td rowspan="1" colspan="1">(12.90–19.76)</td><td rowspan="1" colspan="1">(10.12–13.93)</td><td rowspan="1" colspan="1"/><td rowspan="1" colspan="1">(12.45–14.38)</td><td rowspan="1" colspan="1">(11.10–12.86)</td><td rowspan="1" colspan="1">(12.44–15.33)</td><td rowspan="1" colspan="1">(11.07–14.40)</td><td rowspan="1" colspan="1">(9.80–21.40)</td><td rowspan="1" colspan="1">(9.50–14.70)</td><td rowspan="1" colspan="1"/><td rowspan="1" colspan="1"/></tr><tr><td rowspan="2" colspan="1">
                  <abbrev xmlns:xlink="http://www.w3.org/1999/xlink" xlink:title="pelvic width" xlink:type="simple">PelvW</abbrev>
                </td><td rowspan="1" colspan="1">14.26</td><td rowspan="1" colspan="1">13.28 ± 0.67</td><td rowspan="1" colspan="1">11.31 ± 0.99</td><td rowspan="1" colspan="1">13.16 ± 0.93</td><td rowspan="1" colspan="1">11.27 ± 0.99</td><td rowspan="1" colspan="1">11.33</td><td rowspan="1" colspan="1">11.46 ± 0.91</td><td rowspan="1" colspan="1">11.61 ± 1.06</td><td rowspan="1" colspan="1">11.38 ± 0.67</td><td rowspan="1" colspan="1">11.52 ± 0.87</td><td rowspan="1" colspan="1">8.59 ± 0.98</td><td rowspan="1" colspan="1">8.15 ± 0.87</td><td rowspan="1" colspan="1"/><td rowspan="1" colspan="1"/></tr><tr><td rowspan="1" colspan="1"/><td rowspan="1" colspan="1">(12.58–14.09)</td><td rowspan="1" colspan="1">(10.15–12.54)</td><td rowspan="1" colspan="1">(11.62–15.07)</td><td rowspan="1" colspan="1">(9.51–13.44)</td><td rowspan="1" colspan="1"/><td rowspan="1" colspan="1">(10.46–12.95)</td><td rowspan="1" colspan="1">(10.20–12.88)</td><td rowspan="1" colspan="1">(10.46–12.95)</td><td rowspan="1" colspan="1">(10.20–12.88)</td><td rowspan="1" colspan="1">(6.90–10.90)</td><td rowspan="1" colspan="1">(6.80–9.30)</td><td rowspan="1" colspan="1"/><td rowspan="1" colspan="1"/></tr><tr><td rowspan="2" colspan="1">
                  <abbrev xmlns:xlink="http://www.w3.org/1999/xlink" xlink:title="tail height" xlink:type="simple">TailH</abbrev>
                </td><td rowspan="1" colspan="1">13.35</td><td rowspan="1" colspan="1">12.56 ± 0.52</td><td rowspan="1" colspan="1">6.19 ± 0.33</td><td rowspan="1" colspan="1">12.41 ± 1.13</td><td rowspan="1" colspan="1">6.18 ± 0.59</td><td rowspan="1" colspan="1">10.72</td><td rowspan="1" colspan="1">11.12 ± 0.73</td><td rowspan="1" colspan="1">6.19 ± 0.43</td><td rowspan="1" colspan="1">11.48 ± 0.83</td><td rowspan="1" colspan="1">6.23 ± 0.48</td><td rowspan="1" colspan="1">10.11 ± 1.43</td><td rowspan="1" colspan="1">7.37 ± 1.48</td><td rowspan="1" colspan="1"/><td rowspan="1" colspan="1"/></tr><tr><td rowspan="1" colspan="1"/><td rowspan="1" colspan="1">(12.12–13.38)</td><td rowspan="1" colspan="1">(5.82–6.54)</td><td rowspan="1" colspan="1">(9.55–14.83)</td><td rowspan="1" colspan="1">(5.34–7.30)</td><td rowspan="1" colspan="1"/><td rowspan="1" colspan="1">(10.05–11.79)</td><td rowspan="1" colspan="1">(5.70–6.62)</td><td rowspan="1" colspan="1">(10.05–12.74)</td><td rowspan="1" colspan="1">(5.37–6.84)</td><td rowspan="1" colspan="1">(7.80–14.20)</td><td rowspan="1" colspan="1">(4.70–10.20)</td><td rowspan="1" colspan="1"/><td rowspan="1" colspan="1"/></tr><tr><td rowspan="2" colspan="1">
                  <abbrev xmlns:xlink="http://www.w3.org/1999/xlink" xlink:title="tail width" xlink:type="simple">TailW</abbrev>
                </td><td rowspan="1" colspan="1">11.61</td><td rowspan="1" colspan="1">11.27 ± 0.72</td><td rowspan="1" colspan="1">9.34 ± 0.30</td><td rowspan="1" colspan="1">10.78 ± 0.85</td><td rowspan="1" colspan="1">8.73 ± 0.94</td><td rowspan="1" colspan="1">9.37</td><td rowspan="1" colspan="1">10.36 ± 0.65</td><td rowspan="1" colspan="1">8.51 ± 0.59</td><td rowspan="1" colspan="1">10.32 ± 0.68</td><td rowspan="1" colspan="1">8.72 ± 0.58</td><td rowspan="1" colspan="1">9.69 ± 1.28</td><td rowspan="1" colspan="1">6.94 ± 1.34</td><td rowspan="1" colspan="1"/><td rowspan="1" colspan="1"/></tr><tr><td rowspan="1" colspan="1"/><td rowspan="1" colspan="1">(10.62–12.32)</td><td rowspan="1" colspan="1">(9.00–9.81)</td><td rowspan="1" colspan="1">(9.26–12.92)</td><td rowspan="1" colspan="1">(7.02–10.87)</td><td rowspan="1" colspan="1"/><td rowspan="1" colspan="1">(9.30–11.02)</td><td rowspan="1" colspan="1">(7.78–9.40)</td><td rowspan="1" colspan="1">(9.30–11.40)</td><td rowspan="1" colspan="1">(7.78–9.63)</td><td rowspan="1" colspan="1">(7.30–13.40)</td><td rowspan="1" colspan="1">(5.30–10.50)</td><td rowspan="1" colspan="1"/><td rowspan="1" colspan="1"/></tr><tr><td rowspan="2" colspan="1"><abbrev xmlns:xlink="http://www.w3.org/1999/xlink" xlink:title="tail length" xlink:type="simple">TailL</abbrev>*</td><td rowspan="1" colspan="1">253</td><td rowspan="1" colspan="1">250.8 ± 4.7</td><td rowspan="1" colspan="1">224 ± 14.6</td><td rowspan="1" colspan="1">254.9 ± 11.2</td><td rowspan="1" colspan="1">212.30 ± 17.47</td><td rowspan="1" colspan="1">210</td><td rowspan="1" colspan="1">222.0 ± 15.6</td><td rowspan="1" colspan="1">188.5 ± 16.2</td><td rowspan="1" colspan="1">221.9 ± 10.5</td><td rowspan="1" colspan="1">186.8 ± 15.4</td><td rowspan="1" colspan="1">231.52 ± 20.73</td><td rowspan="1" colspan="1">211.4 ± 21.5</td><td rowspan="1" colspan="1"/><td rowspan="1" colspan="1"/></tr><tr><td rowspan="1" colspan="1"/><td rowspan="1" colspan="1">(24 5–254)</td><td rowspan="1" colspan="1">(215–250)</td><td rowspan="1" colspan="1">(236–278)</td><td rowspan="1" colspan="1">(174–250)</td><td rowspan="1" colspan="1"/><td rowspan="1" colspan="1">(211–233)</td><td rowspan="1" colspan="1">(175–212)</td><td rowspan="1" colspan="1">(210–233)</td><td rowspan="1" colspan="1">(170–212)</td><td rowspan="1" colspan="1">(191–288)</td><td rowspan="1" colspan="1">(182–250)</td><td rowspan="1" colspan="1">(256.15–283.90)</td><td rowspan="1" colspan="1">(243.5–330)</td></tr></tbody></table><table-wrap-foot><fn><p>*<abbrev xmlns:xlink="http://www.w3.org/1999/xlink" xlink:title="tail length" xlink:type="simple">TailL</abbrev> of male paratypes from <italic><tp:taxon-name><tp:taxon-name-part taxon-name-part-type="genus" reg="Calotes">C.</tp:taxon-name-part> <tp:taxon-name-part taxon-name-part-type="species" reg="thailandensis">thailandensis</tp:taxon-name-part></tp:taxon-name></italic> sp. nov. (<italic>n</italic> = 4) and <italic><tp:taxon-name><tp:taxon-name-part taxon-name-part-type="genus" reg="Calotes">C.</tp:taxon-name-part> <tp:taxon-name-part taxon-name-part-type="species" reg="maehongsonensis">maehongsonensis</tp:taxon-name-part></tp:taxon-name></italic> sp. nov. (<italic>n</italic> = 2); <abbrev xmlns:xlink="http://www.w3.org/1999/xlink" xlink:title="tail length" xlink:type="simple">TailL</abbrev> of female paratypes from <italic><tp:taxon-name><tp:taxon-name-part taxon-name-part-type="genus" reg="Calotes">C.</tp:taxon-name-part> <tp:taxon-name-part taxon-name-part-type="species" reg="thailandensis">thailandensis</tp:taxon-name-part></tp:taxon-name></italic> sp. nov. (<italic>n</italic> = 5) and <italic><tp:taxon-name><tp:taxon-name-part taxon-name-part-type="genus" reg="Calotes">C.</tp:taxon-name-part> <tp:taxon-name-part taxon-name-part-type="species" reg="maehongsonensis">maehongsonensis</tp:taxon-name-part></tp:taxon-name></italic> sp. nov. (<italic>n</italic> = 4).</p></fn></table-wrap-foot></table-wrap><table-wrap id="T5" position="float" orientation="portrait"><label>Table 5.</label><caption><p>Morphological (meristic) characters of holotype, paratypes and all specimens of <italic><tp:taxon-name><tp:taxon-name-part taxon-name-part-type="genus" reg="Calotes">Calotes</tp:taxon-name-part> <tp:taxon-name-part taxon-name-part-type="species" reg="thailandensis">thailandensis</tp:taxon-name-part></tp:taxon-name></italic> sp. nov., <italic><tp:taxon-name><tp:taxon-name-part taxon-name-part-type="genus" reg="Calotes">C.</tp:taxon-name-part> <tp:taxon-name-part taxon-name-part-type="species" reg="maehongsonensis">maehongsonensis</tp:taxon-name-part></tp:taxon-name></italic> sp. nov., <italic><tp:taxon-name><tp:taxon-name-part taxon-name-part-type="genus" reg="Calotes">C.</tp:taxon-name-part> <tp:taxon-name-part taxon-name-part-type="species" reg="irawadi">irawadi</tp:taxon-name-part></tp:taxon-name></italic>, and <italic><tp:taxon-name><tp:taxon-name-part taxon-name-part-type="genus" reg="Calotes">C.</tp:taxon-name-part> <tp:taxon-name-part taxon-name-part-type="species" reg="wangi">wangi</tp:taxon-name-part></tp:taxon-name></italic>. Numbers of scales are represented in mean ± SD (range). Abbreviations are showed in Materials and methods.</p></caption><table><tbody><tr><th rowspan="3" colspan="1">Characters</th><th rowspan="1" colspan="5"><italic><tp:taxon-name><tp:taxon-name-part taxon-name-part-type="genus" reg="Calotes">C.</tp:taxon-name-part> <tp:taxon-name-part taxon-name-part-type="species" reg="thailandensis">thailandensis</tp:taxon-name-part></tp:taxon-name></italic> sp. nov.</th><th rowspan="1" colspan="5"><italic><tp:taxon-name><tp:taxon-name-part taxon-name-part-type="genus" reg="Calotes">C.</tp:taxon-name-part> <tp:taxon-name-part taxon-name-part-type="species" reg="maehongsonensis">maehongsonensis</tp:taxon-name-part></tp:taxon-name></italic> sp. nov.</th><th rowspan="1" colspan="2">
                  <italic>
                    <tp:taxon-name><tp:taxon-name-part taxon-name-part-type="genus" reg="Calotes">C.</tp:taxon-name-part> <tp:taxon-name-part taxon-name-part-type="species" reg="irawadi">irawadi</tp:taxon-name-part></tp:taxon-name>
                  </italic>
                </th><th rowspan="1" colspan="1">
                  <italic>
                    <tp:taxon-name><tp:taxon-name-part taxon-name-part-type="genus" reg="Calotes">C.</tp:taxon-name-part> <tp:taxon-name-part taxon-name-part-type="species" reg="wangi">wangi</tp:taxon-name-part></tp:taxon-name>
                  </italic>
                </th></tr><tr><th rowspan="1" colspan="1">Holotype</th><th rowspan="1" colspan="2">Paratypes</th><th rowspan="1" colspan="2">All specimens</th><th rowspan="1" colspan="1">Holotype</th><th rowspan="1" colspan="2">Paratypes</th><th rowspan="1" colspan="2">All specimens</th><th rowspan="1" colspan="2">All specimens</th><th rowspan="1" colspan="1">
                  <xref ref-type="bibr" rid="B19">Huang et al. (2023)</xref>
                </th></tr><tr><th rowspan="1" colspan="1">Male</th><th rowspan="1" colspan="1">Male (<italic>n</italic> = 5)</th><th rowspan="1" colspan="1">Female (<italic>n</italic> = 5)</th><th rowspan="1" colspan="1">Male (<italic>n</italic> = 26)</th><th rowspan="1" colspan="1">Female (<italic>n</italic> = 27)</th><th rowspan="1" colspan="1">Male</th><th rowspan="1" colspan="1">Male (<italic>n</italic> = 5)</th><th rowspan="1" colspan="1">Female (<italic>n</italic> = 5)</th><th rowspan="1" colspan="1">Male (<italic>n</italic> = 10)</th><th rowspan="1" colspan="1">Female (<italic>n</italic> = 10)</th><th rowspan="1" colspan="1">Male (<italic>n</italic> = 28)</th><th rowspan="1" colspan="1">Female (<italic>n</italic> = 14)</th><th rowspan="1" colspan="1">Male (<italic>n</italic> = 2)</th></tr><tr><td rowspan="2" colspan="1">
                  <abbrev xmlns:xlink="http://www.w3.org/1999/xlink" xlink:title="number of elongate scales along ‘dorsolateral snout ridge’" xlink:type="simple">CanthR</abbrev>
                </td><td rowspan="1" colspan="1">8</td><td rowspan="1" colspan="1">7.8 ± 0.4</td><td rowspan="1" colspan="1">7.6 ± 0.6</td><td rowspan="1" colspan="1">8.0 ± 0.5</td><td rowspan="1" colspan="1">7.6 ± 0.5</td><td rowspan="1" colspan="1">8</td><td rowspan="1" colspan="1">8.2 ± 0.4</td><td rowspan="1" colspan="1">8 ± 0.0</td><td rowspan="1" colspan="1">8.2 ± 0.4</td><td rowspan="1" colspan="1">8.0 ± 0</td><td rowspan="1" colspan="1">7.9 ± 0.6</td><td rowspan="1" colspan="1">7.7 ± 0.5</td><td rowspan="1" colspan="1">4.91*</td></tr><tr><td rowspan="1" colspan="1"/><td rowspan="1" colspan="1">(7–8)</td><td rowspan="1" colspan="1">(7–8)</td><td rowspan="1" colspan="1">(7–9)</td><td rowspan="1" colspan="1">(7–8)</td><td rowspan="1" colspan="1"/><td rowspan="1" colspan="1">(8–9)</td><td rowspan="1" colspan="1">8</td><td rowspan="1" colspan="1">(8–9)</td><td rowspan="1" colspan="1">8</td><td rowspan="1" colspan="1">(6–9)</td><td rowspan="1" colspan="1">(7–8)</td><td rowspan="1" colspan="1">(4–5)</td></tr><tr><td rowspan="2" colspan="1">
                  <abbrev xmlns:xlink="http://www.w3.org/1999/xlink" xlink:title="dorsal eyelid scales" xlink:type="simple">Eyelid</abbrev>
                </td><td rowspan="1" colspan="1">11</td><td rowspan="1" colspan="1">12.2 ± 1.3</td><td rowspan="1" colspan="1">9.8 ± 0.8</td><td rowspan="1" colspan="1">12.2 ± 1.1</td><td rowspan="1" colspan="1">9.6 ± 1.1</td><td rowspan="1" colspan="1">14</td><td rowspan="1" colspan="1">12.4 ± 0.5</td><td rowspan="1" colspan="1">9.2 ± 1.3</td><td rowspan="1" colspan="1">12.4 ± 1.1</td><td rowspan="1" colspan="1">9.5 ± 1.1</td><td rowspan="1" colspan="1">12.7 ± 1.4</td><td rowspan="1" colspan="1">11.9 ± 0.7</td><td rowspan="1" colspan="1">12.4*</td></tr><tr><td rowspan="1" colspan="1"/><td rowspan="1" colspan="1">(11–14)</td><td rowspan="1" colspan="1">(9–11)</td><td rowspan="1" colspan="1">(10–14)</td><td rowspan="1" colspan="1">(8–12)</td><td rowspan="1" colspan="1"/><td rowspan="1" colspan="1">(12–13)</td><td rowspan="1" colspan="1">(8–11)</td><td rowspan="1" colspan="1">(11–14)</td><td rowspan="1" colspan="1">(8–11)</td><td rowspan="1" colspan="1">(10–15)</td><td rowspan="1" colspan="1">(11–13)</td><td rowspan="1" colspan="1">(10–14)</td></tr><tr><td rowspan="2" colspan="1">
                  <abbrev xmlns:xlink="http://www.w3.org/1999/xlink" xlink:title="dorsal head scales" xlink:type="simple">HeadSLn</abbrev>
                </td><td rowspan="1" colspan="1">13</td><td rowspan="1" colspan="1">13.4 ± 1.7</td><td rowspan="1" colspan="1">12.6 ± 0.6</td><td rowspan="1" colspan="1">13.4 ± 1.0</td><td rowspan="1" colspan="1">13.2 ± 1.3</td><td rowspan="1" colspan="1">14</td><td rowspan="1" colspan="1">14.4 ± 0.5</td><td rowspan="1" colspan="1">12.8 ± 1.8</td><td rowspan="1" colspan="1">14.3 ± 0.5</td><td rowspan="1" colspan="1">13.4 ± 1.6</td><td rowspan="1" colspan="1">12.1 ± 1.2</td><td rowspan="1" colspan="1">14.0 ± 1.5</td><td rowspan="1" colspan="1"/></tr><tr><td rowspan="1" colspan="1"/><td rowspan="1" colspan="1">(12–16)</td><td rowspan="1" colspan="1">(12–13)</td><td rowspan="1" colspan="1">(12–16)</td><td rowspan="1" colspan="1">(11–17)</td><td rowspan="1" colspan="1"/><td rowspan="1" colspan="1">(14–15)</td><td rowspan="1" colspan="1">(11–15)</td><td rowspan="1" colspan="1">(14–15)</td><td rowspan="1" colspan="1">(11–16)</td><td rowspan="1" colspan="1">(10–14)</td><td rowspan="1" colspan="1">(12–17)</td><td rowspan="1" colspan="1"/></tr><tr><td rowspan="2" colspan="1">
                  <abbrev xmlns:xlink="http://www.w3.org/1999/xlink" xlink:title="head scales" xlink:type="simple">HeadSTr</abbrev>
                </td><td rowspan="1" colspan="1">15</td><td rowspan="1" colspan="1">13.0 ± 0.7</td><td rowspan="1" colspan="1">13.4 ± 1.5</td><td rowspan="1" colspan="1">13.8 ± 1.0</td><td rowspan="1" colspan="1">13.0 ± 1.3</td><td rowspan="1" colspan="1">13</td><td rowspan="1" colspan="1">13.0 ± 0.7</td><td rowspan="1" colspan="1">12 ± 0.7</td><td rowspan="1" colspan="1">13.1 ± 0.7</td><td rowspan="1" colspan="1">12.8 ± 2.3</td><td rowspan="1" colspan="1">13.9 ± 1.2</td><td rowspan="1" colspan="1">12.0 ± 1.0</td><td rowspan="1" colspan="1"/></tr><tr><td rowspan="1" colspan="1"/><td rowspan="1" colspan="1">(12–14)</td><td rowspan="1" colspan="1">(11–15)</td><td rowspan="1" colspan="1">(12–15)</td><td rowspan="1" colspan="1">(11–16)</td><td rowspan="1" colspan="1"/><td rowspan="1" colspan="1">(12–14)</td><td rowspan="1" colspan="1">(11–13)</td><td rowspan="1" colspan="1">(12–14)</td><td rowspan="1" colspan="1">(11–19)</td><td rowspan="1" colspan="1">(12–16)</td><td rowspan="1" colspan="1">(10–13)</td><td rowspan="1" colspan="1"/></tr><tr><td rowspan="2" colspan="1">
                  <abbrev xmlns:xlink="http://www.w3.org/1999/xlink" xlink:title="infralabials" xlink:type="simple">Inflab</abbrev>
                </td><td rowspan="1" colspan="1">10</td><td rowspan="1" colspan="1">10.0 ± 0.0</td><td rowspan="1" colspan="1">9.6 ± 0.9</td><td rowspan="1" colspan="1">10.1 ± 0.7</td><td rowspan="1" colspan="1">9.3 ± 0.6</td><td rowspan="1" colspan="1">10</td><td rowspan="1" colspan="1">10.4 ± 0.5</td><td rowspan="1" colspan="1">9.4 ± 0.9</td><td rowspan="1" colspan="1">10.1 ± 0.7</td><td rowspan="1" colspan="1">9.2 ± 0.9<sup>b</sup></td><td rowspan="1" colspan="1">10.3 ± 0.7</td><td rowspan="1" colspan="1">10.1 ± 1.1</td><td rowspan="1" colspan="1"/></tr><tr><td rowspan="1" colspan="1"/><td rowspan="1" colspan="1">10</td><td rowspan="1" colspan="1">(9–11)</td><td rowspan="1" colspan="1">(9–11)</td><td rowspan="1" colspan="1">(8–11)</td><td rowspan="1" colspan="1"/><td rowspan="1" colspan="1">(10–11)</td><td rowspan="1" colspan="1">(8–10)</td><td rowspan="1" colspan="1">(9–11)</td><td rowspan="1" colspan="1">(8–10)</td><td rowspan="1" colspan="1">(9–12)</td><td rowspan="1" colspan="1">(9–12)</td><td rowspan="1" colspan="1">(9–12)</td></tr><tr><td rowspan="2" colspan="1">
                  <abbrev xmlns:xlink="http://www.w3.org/1999/xlink" xlink:title="supralabials" xlink:type="simple">Suplab</abbrev>
                </td><td rowspan="1" colspan="1">10</td><td rowspan="1" colspan="1">10.4 ± 0.5</td><td rowspan="1" colspan="1">9.2 ± 0.5</td><td rowspan="1" colspan="1">10.5 ± 0.6</td><td rowspan="1" colspan="1">9.1 ± 0.5</td><td rowspan="1" colspan="1">11</td><td rowspan="1" colspan="1">11.0 ± 0.0</td><td rowspan="1" colspan="1">9.8 ± 0.8</td><td rowspan="1" colspan="1">10.8 ± 0.4</td><td rowspan="1" colspan="1">9.7 ± 0.7</td><td rowspan="1" colspan="1">10.9 ± 0.7</td><td rowspan="1" colspan="1">10.6 ± 0.9</td><td rowspan="1" colspan="1"/></tr><tr><td rowspan="1" colspan="1"/><td rowspan="1" colspan="1">(10–11)</td><td rowspan="1" colspan="1">(9–10)</td><td rowspan="1" colspan="1">(9–12)</td><td rowspan="1" colspan="1">(8–10)</td><td rowspan="1" colspan="1"/><td rowspan="1" colspan="1">11</td><td rowspan="1" colspan="1">(9–11)</td><td rowspan="1" colspan="1">(10–11)</td><td rowspan="1" colspan="1">(9–11)</td><td rowspan="1" colspan="1">(9–12)</td><td rowspan="1" colspan="1">(9–13)</td><td rowspan="1" colspan="1">(9–11)</td></tr><tr><td rowspan="2" colspan="1">
                  <abbrev xmlns:xlink="http://www.w3.org/1999/xlink" xlink:title="snout scales" xlink:type="simple">SnS</abbrev>
                </td><td rowspan="1" colspan="1">7</td><td rowspan="1" colspan="1">6.4 ± 0.5</td><td rowspan="1" colspan="1">6.2 ± 0.5</td><td rowspan="1" colspan="1">6.76 ± 0.7</td><td rowspan="1" colspan="1">6.4 ± 0.5</td><td rowspan="1" colspan="1">5</td><td rowspan="1" colspan="1">6.0 ± 0.7</td><td rowspan="1" colspan="1">6.2 ± 0.4</td><td rowspan="1" colspan="1">6.0 ± 0.7</td><td rowspan="1" colspan="1">6.1 ± 0.3</td><td rowspan="1" colspan="1">6.8 ± 0.6</td><td rowspan="1" colspan="1">6.9 ± 0.8</td><td rowspan="1" colspan="1"/></tr><tr><td rowspan="1" colspan="1"/><td rowspan="1" colspan="1">(6–7)</td><td rowspan="1" colspan="1">(6–7)</td><td rowspan="1" colspan="1">(6–8)</td><td rowspan="1" colspan="1">(6–7)</td><td rowspan="1" colspan="1"/><td rowspan="1" colspan="1">(5–7)</td><td rowspan="1" colspan="1">(6–7)</td><td rowspan="1" colspan="1">(5–7)</td><td rowspan="1" colspan="1">(6–7)</td><td rowspan="1" colspan="1">(6–8)</td><td rowspan="1" colspan="1">(6–8)</td><td rowspan="1" colspan="1"/></tr><tr><td rowspan="2" colspan="1">
                  <abbrev xmlns:xlink="http://www.w3.org/1999/xlink" xlink:title="forefoot lamellae, number of 4th finger lamellae" xlink:type="simple">4FingLm</abbrev>
                </td><td rowspan="1" colspan="1">21</td><td rowspan="1" colspan="1">19.8 ± 1.1</td><td rowspan="1" colspan="1">19.6 ± 1.1</td><td rowspan="1" colspan="1">20.1 ± 1.2</td><td rowspan="1" colspan="1">19.4 ± 1.0</td><td rowspan="1" colspan="1">19</td><td rowspan="1" colspan="1">19.8 ± 0.8</td><td rowspan="1" colspan="1">19 ± 1.6</td><td rowspan="1" colspan="1">19.5 ± 0.8</td><td rowspan="1" colspan="1">18.6 ± 1.3</td><td rowspan="1" colspan="1">20.9 ± 1.4</td><td rowspan="1" colspan="1">19.4 ± 1.4</td><td rowspan="1" colspan="1"/></tr><tr><td rowspan="1" colspan="1"/><td rowspan="1" colspan="1">(19–21)</td><td rowspan="1" colspan="1">(18–21)</td><td rowspan="1" colspan="1">(18–22)</td><td rowspan="1" colspan="1">(17–21)</td><td rowspan="1" colspan="1"/><td rowspan="1" colspan="1">(19–21)</td><td rowspan="1" colspan="1">(17–21)</td><td rowspan="1" colspan="1">(18–21)</td><td rowspan="1" colspan="1">(17–21)</td><td rowspan="1" colspan="1">(18–24)</td><td rowspan="1" colspan="1">(17–22)</td><td rowspan="1" colspan="1">(20–22)</td></tr><tr><td rowspan="2" colspan="1">
                  <abbrev xmlns:xlink="http://www.w3.org/1999/xlink" xlink:title="hindfoot lamellae, number of 4th toe lamellae" xlink:type="simple">4ToeLm</abbrev>
                </td><td rowspan="1" colspan="1">23</td><td rowspan="1" colspan="1">25.2 ± 2.2</td><td rowspan="1" colspan="1">25.0 ± 1.0</td><td rowspan="1" colspan="1">25.1 ± 1.7</td><td rowspan="1" colspan="1">24.8 ± 1.3</td><td rowspan="1" colspan="1">23</td><td rowspan="1" colspan="1">24.6 ± 1.1</td><td rowspan="1" colspan="1">23.4 ± 1.5</td><td rowspan="1" colspan="1">24.2 ± 1.1</td><td rowspan="1" colspan="1">22.5 ± 1.5<sup>b</sup></td><td rowspan="1" colspan="1">25.3 ± 1.6</td><td rowspan="1" colspan="1">24.1 ± 1.4</td><td rowspan="1" colspan="1">24.2*</td></tr><tr><td rowspan="1" colspan="1"/><td rowspan="1" colspan="1">(23–28)</td><td rowspan="1" colspan="1">(24–26)</td><td rowspan="1" colspan="1">(23–29)</td><td rowspan="1" colspan="1">(23–28)</td><td rowspan="1" colspan="1"/><td rowspan="1" colspan="1">(23–26)</td><td rowspan="1" colspan="1">(21–25)</td><td rowspan="1" colspan="1">(23–26)</td><td rowspan="1" colspan="1">(21–25)</td><td rowspan="1" colspan="1">(23–29)</td><td rowspan="1" colspan="1">(22–28)</td><td rowspan="1" colspan="1">(19–27)</td></tr><tr><td rowspan="2" colspan="1">
                  <abbrev xmlns:xlink="http://www.w3.org/1999/xlink" xlink:title="Midbody scale rows" xlink:type="simple">Midbody</abbrev>
                </td><td rowspan="1" colspan="1">43</td><td rowspan="1" colspan="1">41.6 ± 2.7</td><td rowspan="1" colspan="1">42.4 ± 1.8</td><td rowspan="1" colspan="1">42.5 ± 2.0</td><td rowspan="1" colspan="1">44.3 ± 3.0</td><td rowspan="1" colspan="1">44</td><td rowspan="1" colspan="1">44.6 ± 0.5</td><td rowspan="1" colspan="1">44.2 ± 2.5</td><td rowspan="1" colspan="1">44.5 ± 0.8</td><td rowspan="1" colspan="1">43.5 ± 2.0</td><td rowspan="1" colspan="1">45.4 ± 2.1</td><td rowspan="1" colspan="1">46.4 ± 2.3</td><td rowspan="1" colspan="1">41.2*</td></tr><tr><td rowspan="1" colspan="1"/><td rowspan="1" colspan="1">(37–44)</td><td rowspan="1" colspan="1">(40–44)</td><td rowspan="1" colspan="1">(37–46)</td><td rowspan="1" colspan="1">(39–51)</td><td rowspan="1" colspan="1"/><td rowspan="1" colspan="1">(44–45)</td><td rowspan="1" colspan="1">(42–48)</td><td rowspan="1" colspan="1">(43–46)</td><td rowspan="1" colspan="1">(41–48)</td><td rowspan="1" colspan="1">(42–50)</td><td rowspan="1" colspan="1">(43–51)</td><td rowspan="1" colspan="1">(36–46)</td></tr><tr><td rowspan="2" colspan="1">
                  <abbrev xmlns:xlink="http://www.w3.org/1999/xlink" xlink:title="dorsal scales" xlink:type="simple">Dorsal</abbrev>
                </td><td rowspan="1" colspan="1">46</td><td rowspan="1" colspan="1">46.6 ± 1.8</td><td rowspan="1" colspan="1">46.6 ± 1.7</td><td rowspan="1" colspan="1">46.0 ± 1.9</td><td rowspan="1" colspan="1">47.2 ± 1.8</td><td rowspan="1" colspan="1">51</td><td rowspan="1" colspan="1">48.2 ± 1.8</td><td rowspan="1" colspan="1">51 ± 2.4</td><td rowspan="1" colspan="1">48.8 ± 1.5</td><td rowspan="1" colspan="1">50.8 ± 2.1<sup>a</sup></td><td rowspan="1" colspan="1">48.3 ± 2.4</td><td rowspan="1" colspan="1">51.6 ± 4.5</td><td rowspan="1" colspan="1">12.4</td></tr><tr><td rowspan="1" colspan="1"/><td rowspan="1" colspan="1">(45–49)</td><td rowspan="1" colspan="1">(45–49)</td><td rowspan="1" colspan="1">(40–49)</td><td rowspan="1" colspan="1">(44–50)</td><td rowspan="1" colspan="1"/><td rowspan="1" colspan="1">(47–51)</td><td rowspan="1" colspan="1">(48–54)</td><td rowspan="1" colspan="1">(47–51)</td><td rowspan="1" colspan="1">(48–54)</td><td rowspan="1" colspan="1">(41–53)</td><td rowspan="1" colspan="1">(45–59)</td><td rowspan="1" colspan="1">(38–44)</td></tr></tbody></table><table-wrap-foot><fn><p>*unknown sample size.</p></fn></table-wrap-foot></table-wrap><supplementary-material xmlns:xlink="http://www.w3.org/1999/xlink" id="S3" position="float" orientation="portrait" xlink:type="simple"><object-id content-type="doi" xlink:type="simple">10.3897/zookeys.1281.175455.suppl3</object-id><object-id content-type="arpha" xlink:type="simple">1F84D47B-43CD-5AE1-9D9C-4D95EAE735CE</object-id><label>Supplementary material 3</label><caption><p>Comparison of mensural character per <abbrev xlink:title="snout-vent length" xlink:type="simple">SVL</abbrev> between two new species and other species in <italic><tp:taxon-name><tp:taxon-name-part taxon-name-part-type="genus" reg="Calotes">C.</tp:taxon-name-part> <tp:taxon-name-part taxon-name-part-type="species" reg="irawadi">irawadi</tp:taxon-name-part></tp:taxon-name></italic> complex</p></caption><statement content-type="dataType"><label>Data type</label><p>xlsx</p></statement><media xlink:href="zookeys-1281-069_article-175455__-s003.xlsx" mimetype="application" mime-subtype="vnd.openxmlformats-officedocument.spreadsheetml.sheet" position="float" orientation="portrait" id="oo_1666619.xlsx" xlink:type="simple"><uri content-type="original_file" xlink:type="simple">https://binary.pensoft.net/file/1666619</uri></media><permissions><license xlink:type="simple"><license-p>This dataset is made available under the Open Database License (<ext-link ext-link-type="uri" xlink:href="http://opendatacommons.org/licenses/odbl/1.0/" xlink:type="simple">http://opendatacommons.org/licenses/odbl/1.0/</ext-link>). The Open Database License (ODbL) is a license agreement intended to allow users to freely share, modify, and use this Dataset while maintaining this same freedom for others, provided that the original source and author(s) are credited.</license-p></license></permissions><attrib specific-use="authors"> Arpapan Prakobkarn, George R. Zug, Nontivich Tandavanitj, Thongchai Ngamprasertwong</attrib></supplementary-material><fig id="F1" position="float" orientation="portrait"><object-id xmlns:xlink="http://www.w3.org/1999/xlink" content-type="doi" xlink:type="simple">10.3897/zookeys.1281.175455.figure1</object-id><object-id xmlns:xlink="http://www.w3.org/1999/xlink" content-type="arpha" xlink:type="simple">7EF7670B-52BC-5AD6-BD60-36A3D7D11674</object-id><label>Figure 1.</label><caption><p>Sample locality map of <italic><tp:taxon-name><tp:taxon-name-part taxon-name-part-type="genus" reg="Calotes">Calotes</tp:taxon-name-part> <tp:taxon-name-part taxon-name-part-type="species" reg="thailandensis">thailandensis</tp:taxon-name-part></tp:taxon-name></italic> sp. nov. (blue) (1–9), <italic><tp:taxon-name><tp:taxon-name-part taxon-name-part-type="genus" reg="Calotes">C.</tp:taxon-name-part> <tp:taxon-name-part taxon-name-part-type="species" reg="maehongsonensis">maehongsonensis</tp:taxon-name-part></tp:taxon-name></italic> sp. nov. (brown) (10–15), <italic><tp:taxon-name><tp:taxon-name-part taxon-name-part-type="genus" reg="Calotes">C.</tp:taxon-name-part> <tp:taxon-name-part taxon-name-part-type="species" reg="irawadi">irawadi</tp:taxon-name-part></tp:taxon-name></italic> (white) (16–20), <italic><tp:taxon-name><tp:taxon-name-part taxon-name-part-type="genus" reg="Calotes">C.</tp:taxon-name-part> <tp:taxon-name-part taxon-name-part-type="species" reg="wangi">wangi</tp:taxon-name-part> <tp:taxon-name-part taxon-name-part-type="subspecies" reg="wangi">wangi</tp:taxon-name-part></tp:taxon-name></italic> (21–23) (red), and <italic><tp:taxon-name><tp:taxon-name-part taxon-name-part-type="genus" reg="Calotes">C.</tp:taxon-name-part> <tp:taxon-name-part taxon-name-part-type="species" reg="wangi">wangi</tp:taxon-name-part> <tp:taxon-name-part taxon-name-part-type="subspecies" reg="hainanensis">hainanensis</tp:taxon-name-part></tp:taxon-name></italic> (24–26) (yellow) from Thailand and nearby countries. Symbols correspond to molecular (triangle for ND2; circle for <abbrev xmlns:xlink="http://www.w3.org/1999/xlink" xlink:title="cytochrome c oxidase subunit I" xlink:type="simple">COI</abbrev> genes) and morphological (star) analyses. Localities include Thailand: Songkhla (type locality of <italic><tp:taxon-name><tp:taxon-name-part taxon-name-part-type="genus" reg="Calotes">C.</tp:taxon-name-part> <tp:taxon-name-part taxon-name-part-type="species" reg="thailandensis">thailandensis</tp:taxon-name-part></tp:taxon-name></italic> sp. nov.) (1), Krabi (2), Ranong (3), Chon Buri (4), Saraburi (5), Kamphaeng Phet (6), Sakon Nakhon (7), Mukdahan (8), Roi Et (9), Mae Hong Son (type locality of <italic><tp:taxon-name><tp:taxon-name-part taxon-name-part-type="genus" reg="Calotes">C.</tp:taxon-name-part> <tp:taxon-name-part taxon-name-part-type="species" reg="maehongsonensis">maehongsonensis</tp:taxon-name-part></tp:taxon-name></italic> sp. nov.) (10), and Kanchanaburi (11); Myanmar: Mon, Mawlamyine (12), Mon, Kyaik (13), Bago (14), Yangon (15), Mandalay (16), Sagaing (type locality of <italic><tp:taxon-name><tp:taxon-name-part taxon-name-part-type="genus" reg="Calotes">C.</tp:taxon-name-part> <tp:taxon-name-part taxon-name-part-type="species" reg="irawadi">irawadi</tp:taxon-name-part></tp:taxon-name></italic>) (17), Sagaing (18), and Magway (19); China: Western Yunnan (20); Vietnam: Lang Son (21); China: Nanning, Guangxi (22), Hong Kong (23); China: Wanling, Hainan (24), Jiachai, Hainan (25), Tunchang, Hainan (26). Details of all samples used in this study are given in Table <xref ref-type="table" rid="T1">1</xref>.</p></caption><graphic xmlns:xlink="http://www.w3.org/1999/xlink" xlink:href="zookeys-1281-069_article-175455__-g001.jpg" id="oo_1666607.jpg" position="float" orientation="portrait" xlink:type="simple"><uri content-type="original_file" xlink:type="simple">https://binary.pensoft.net/fig/1666607</uri></graphic></fig><table-wrap id="T1" position="float" orientation="portrait"><label>Table 1.</label><caption><p>Specimens of <italic><tp:taxon-name><tp:taxon-name-part taxon-name-part-type="genus" reg="Calotes">Calotes</tp:taxon-name-part></tp:taxon-name></italic> species and <italic><tp:taxon-name><tp:taxon-name-part taxon-name-part-type="genus" reg="Acanthosaura">Acanthosaura</tp:taxon-name-part> <tp:taxon-name-part taxon-name-part-type="species" reg="armata">armata</tp:taxon-name-part></tp:taxon-name></italic> used for morphological (A) and molecular (B) analyses and their GenBank accession number.</p></caption><table><tbody><tr><th rowspan="1" colspan="1">No.</th><th rowspan="1" colspan="1">Species</th><th rowspan="1" colspan="1">Locality</th><th rowspan="1" colspan="1">Sex</th><th rowspan="1" colspan="1">Voucher number</th><th rowspan="1" colspan="1">ND2</th><th rowspan="1" colspan="1">COI</th><th rowspan="1" colspan="1">Type of analysis</th><th rowspan="1" colspan="1">References</th></tr><tr><td rowspan="1" colspan="1">1</td><td rowspan="1" colspan="1"><italic><tp:taxon-name><tp:taxon-name-part taxon-name-part-type="genus" reg="Calotes">C.</tp:taxon-name-part> <tp:taxon-name-part taxon-name-part-type="species" reg="thailandensis">thailandensis</tp:taxon-name-part></tp:taxon-name></italic> sp. nov.</td><td rowspan="1" colspan="1">Songkhla, TH</td><td rowspan="1" colspan="1">M</td><td rowspan="1" colspan="1"><abbrev xmlns:xlink="http://www.w3.org/1999/xlink" xlink:title="Chulalongkorn University Museum of Natural History" xlink:type="simple">CUMZ-R</abbrev>-2621</td><td rowspan="1" colspan="1">–</td><td rowspan="1" colspan="1">–</td><td rowspan="1" colspan="1">A</td><td rowspan="1" colspan="1">This study</td></tr><tr><td rowspan="1" colspan="1">2</td><td rowspan="1" colspan="1"><italic><tp:taxon-name><tp:taxon-name-part taxon-name-part-type="genus" reg="Calotes">C.</tp:taxon-name-part> <tp:taxon-name-part taxon-name-part-type="species" reg="thailandensis">thailandensis</tp:taxon-name-part></tp:taxon-name></italic> sp. nov.</td><td rowspan="1" colspan="1">Songkhla, TH</td><td rowspan="1" colspan="1">M</td><td rowspan="1" colspan="1"><abbrev xmlns:xlink="http://www.w3.org/1999/xlink" xlink:title="Chulalongkorn University Museum of Natural History" xlink:type="simple">CUMZ-R</abbrev>-2624 (paratype)</td><td rowspan="1" colspan="1">–</td><td rowspan="1" colspan="1">–</td><td rowspan="1" colspan="1">A</td><td rowspan="1" colspan="1">This study</td></tr><tr><td rowspan="1" colspan="1">3</td><td rowspan="1" colspan="1"><italic><tp:taxon-name><tp:taxon-name-part taxon-name-part-type="genus" reg="Calotes">C.</tp:taxon-name-part> <tp:taxon-name-part taxon-name-part-type="species" reg="thailandensis">thailandensis</tp:taxon-name-part></tp:taxon-name></italic> sp. nov.</td><td rowspan="1" colspan="1">Songkhla, TH</td><td rowspan="1" colspan="1">M</td><td rowspan="1" colspan="1"><abbrev xmlns:xlink="http://www.w3.org/1999/xlink" xlink:title="Chulalongkorn University Museum of Natural History" xlink:type="simple">CUMZ-R</abbrev>-2738 (holotype)</td><td rowspan="1" colspan="1">
                <ext-link xmlns:xlink="http://www.w3.org/1999/xlink" xlink:href="PQ212620" ext-link-type="gen" xlink:type="simple">PQ212620</ext-link>
              </td><td rowspan="1" colspan="1">
                <ext-link xmlns:xlink="http://www.w3.org/1999/xlink" xlink:href="PQ218532" ext-link-type="gen" xlink:type="simple">PQ218532</ext-link>
              </td><td rowspan="1" colspan="1">A, B</td><td rowspan="1" colspan="1">This study</td></tr><tr><td rowspan="1" colspan="1">4</td><td rowspan="1" colspan="1"><italic><tp:taxon-name><tp:taxon-name-part taxon-name-part-type="genus" reg="Calotes">C.</tp:taxon-name-part> <tp:taxon-name-part taxon-name-part-type="species" reg="thailandensis">thailandensis</tp:taxon-name-part></tp:taxon-name></italic> sp. nov.</td><td rowspan="1" colspan="1">Songkhla, TH</td><td rowspan="1" colspan="1">M</td><td rowspan="1" colspan="1"><abbrev xmlns:xlink="http://www.w3.org/1999/xlink" xlink:title="Chulalongkorn University Museum of Natural History" xlink:type="simple">CUMZ-R</abbrev>-2739</td><td rowspan="1" colspan="1">–</td><td rowspan="1" colspan="1">–</td><td rowspan="1" colspan="1">A</td><td rowspan="1" colspan="1">This study</td></tr><tr><td rowspan="1" colspan="1">5</td><td rowspan="1" colspan="1"><italic><tp:taxon-name><tp:taxon-name-part taxon-name-part-type="genus" reg="Calotes">C.</tp:taxon-name-part> <tp:taxon-name-part taxon-name-part-type="species" reg="thailandensis">thailandensis</tp:taxon-name-part></tp:taxon-name></italic> sp. nov.</td><td rowspan="1" colspan="1">Songkhla, TH</td><td rowspan="1" colspan="1">M</td><td rowspan="1" colspan="1"><abbrev xmlns:xlink="http://www.w3.org/1999/xlink" xlink:title="Chulalongkorn University Museum of Natural History" xlink:type="simple">CUMZ-R</abbrev>-2743</td><td rowspan="1" colspan="1">–</td><td rowspan="1" colspan="1">–</td><td rowspan="1" colspan="1">A</td><td rowspan="1" colspan="1">This study</td></tr><tr><td rowspan="1" colspan="1">6</td><td rowspan="1" colspan="1"><italic><tp:taxon-name><tp:taxon-name-part taxon-name-part-type="genus" reg="Calotes">C.</tp:taxon-name-part> <tp:taxon-name-part taxon-name-part-type="species" reg="thailandensis">thailandensis</tp:taxon-name-part></tp:taxon-name></italic> sp. nov.</td><td rowspan="1" colspan="1">Songkhla, TH</td><td rowspan="1" colspan="1">M</td><td rowspan="1" colspan="1"><abbrev xmlns:xlink="http://www.w3.org/1999/xlink" xlink:title="Chulalongkorn University Museum of Natural History" xlink:type="simple">CUMZ-R</abbrev>-2769 (paratype)</td><td rowspan="1" colspan="1">–</td><td rowspan="1" colspan="1">–</td><td rowspan="1" colspan="1">A</td><td rowspan="1" colspan="1">This study</td></tr><tr><td rowspan="1" colspan="1">7</td><td rowspan="1" colspan="1"><italic><tp:taxon-name><tp:taxon-name-part taxon-name-part-type="genus" reg="Calotes">C.</tp:taxon-name-part> <tp:taxon-name-part taxon-name-part-type="species" reg="thailandensis">thailandensis</tp:taxon-name-part></tp:taxon-name></italic> sp. nov.</td><td rowspan="1" colspan="1">Songkhla, TH</td><td rowspan="1" colspan="1">M</td><td rowspan="1" colspan="1"><abbrev xmlns:xlink="http://www.w3.org/1999/xlink" xlink:title="Chulalongkorn University Museum of Natural History" xlink:type="simple">CUMZ-R</abbrev>-2871 (paratype)</td><td rowspan="1" colspan="1">–</td><td rowspan="1" colspan="1">–</td><td rowspan="1" colspan="1">A</td><td rowspan="1" colspan="1">This study</td></tr><tr><td rowspan="1" colspan="1">8</td><td rowspan="1" colspan="1"><italic><tp:taxon-name><tp:taxon-name-part taxon-name-part-type="genus" reg="Calotes">C.</tp:taxon-name-part> <tp:taxon-name-part taxon-name-part-type="species" reg="thailandensis">thailandensis</tp:taxon-name-part></tp:taxon-name></italic> sp. nov.</td><td rowspan="1" colspan="1">Songkhla, TH</td><td rowspan="1" colspan="1">M</td><td rowspan="1" colspan="1"><abbrev xmlns:xlink="http://www.w3.org/1999/xlink" xlink:title="Chulalongkorn University Museum of Natural History" xlink:type="simple">CUMZ-R</abbrev>-2872 (paratype)</td><td rowspan="1" colspan="1">–</td><td rowspan="1" colspan="1">–</td><td rowspan="1" colspan="1">A</td><td rowspan="1" colspan="1">This study</td></tr><tr><td rowspan="1" colspan="1">9</td><td rowspan="1" colspan="1"><italic><tp:taxon-name><tp:taxon-name-part taxon-name-part-type="genus" reg="Calotes">C.</tp:taxon-name-part> <tp:taxon-name-part taxon-name-part-type="species" reg="thailandensis">thailandensis</tp:taxon-name-part></tp:taxon-name></italic> sp. nov.</td><td rowspan="1" colspan="1">Songkhla, TH</td><td rowspan="1" colspan="1">M</td><td rowspan="1" colspan="1"><abbrev xmlns:xlink="http://www.w3.org/1999/xlink" xlink:title="Chulalongkorn University Museum of Natural History" xlink:type="simple">CUMZ-R</abbrev>-2874</td><td rowspan="1" colspan="1">–</td><td rowspan="1" colspan="1">–</td><td rowspan="1" colspan="1">A</td><td rowspan="1" colspan="1">This study</td></tr><tr><td rowspan="1" colspan="1">10</td><td rowspan="1" colspan="1"><italic><tp:taxon-name><tp:taxon-name-part taxon-name-part-type="genus" reg="Calotes">C.</tp:taxon-name-part> <tp:taxon-name-part taxon-name-part-type="species" reg="thailandensis">thailandensis</tp:taxon-name-part></tp:taxon-name></italic> sp. nov.</td><td rowspan="1" colspan="1">Songkhla, TH</td><td rowspan="1" colspan="1">M</td><td rowspan="1" colspan="1"><abbrev xmlns:xlink="http://www.w3.org/1999/xlink" xlink:title="Chulalongkorn University Museum of Natural History" xlink:type="simple">CUMZ-R</abbrev>-2875 (paratype)</td><td rowspan="1" colspan="1">–</td><td rowspan="1" colspan="1">–</td><td rowspan="1" colspan="1">A</td><td rowspan="1" colspan="1">This study</td></tr><tr><td rowspan="1" colspan="1">11</td><td rowspan="1" colspan="1"><italic><tp:taxon-name><tp:taxon-name-part taxon-name-part-type="genus" reg="Calotes">C.</tp:taxon-name-part> <tp:taxon-name-part taxon-name-part-type="species" reg="thailandensis">thailandensis</tp:taxon-name-part></tp:taxon-name></italic> sp. nov.</td><td rowspan="1" colspan="1">Songkhla, TH</td><td rowspan="1" colspan="1">F</td><td rowspan="1" colspan="1"><abbrev xmlns:xlink="http://www.w3.org/1999/xlink" xlink:title="Chulalongkorn University Museum of Natural History" xlink:type="simple">CUMZ-R</abbrev>-2622</td><td rowspan="1" colspan="1">–</td><td rowspan="1" colspan="1">–</td><td rowspan="1" colspan="1">A</td><td rowspan="1" colspan="1">This study</td></tr><tr><td rowspan="1" colspan="1">12</td><td rowspan="1" colspan="1"><italic><tp:taxon-name><tp:taxon-name-part taxon-name-part-type="genus" reg="Calotes">C.</tp:taxon-name-part> <tp:taxon-name-part taxon-name-part-type="species" reg="thailandensis">thailandensis</tp:taxon-name-part></tp:taxon-name></italic> sp. nov.</td><td rowspan="1" colspan="1">Songkhla, TH</td><td rowspan="1" colspan="1">F</td><td rowspan="1" colspan="1"><abbrev xmlns:xlink="http://www.w3.org/1999/xlink" xlink:title="Chulalongkorn University Museum of Natural History" xlink:type="simple">CUMZ-R</abbrev>-2740</td><td rowspan="1" colspan="1">–</td><td rowspan="1" colspan="1">–</td><td rowspan="1" colspan="1">A</td><td rowspan="1" colspan="1">This study</td></tr><tr><td rowspan="1" colspan="1">13</td><td rowspan="1" colspan="1"><italic><tp:taxon-name><tp:taxon-name-part taxon-name-part-type="genus" reg="Calotes">C.</tp:taxon-name-part> <tp:taxon-name-part taxon-name-part-type="species" reg="thailandensis">thailandensis</tp:taxon-name-part></tp:taxon-name></italic> sp. nov.</td><td rowspan="1" colspan="1">Songkhla, TH</td><td rowspan="1" colspan="1">F</td><td rowspan="1" colspan="1"><abbrev xmlns:xlink="http://www.w3.org/1999/xlink" xlink:title="Chulalongkorn University Museum of Natural History" xlink:type="simple">CUMZ-R</abbrev>-2741</td><td rowspan="1" colspan="1">–</td><td rowspan="1" colspan="1">–</td><td rowspan="1" colspan="1">A</td><td rowspan="1" colspan="1">This study</td></tr><tr><td rowspan="1" colspan="1">14</td><td rowspan="1" colspan="1"><italic><tp:taxon-name><tp:taxon-name-part taxon-name-part-type="genus" reg="Calotes">C.</tp:taxon-name-part> <tp:taxon-name-part taxon-name-part-type="species" reg="thailandensis">thailandensis</tp:taxon-name-part></tp:taxon-name></italic> sp. nov.</td><td rowspan="1" colspan="1">Songkhla, TH</td><td rowspan="1" colspan="1">F</td><td rowspan="1" colspan="1"><abbrev xmlns:xlink="http://www.w3.org/1999/xlink" xlink:title="Chulalongkorn University Museum of Natural History" xlink:type="simple">CUMZ-R</abbrev>-2742</td><td rowspan="1" colspan="1">–</td><td rowspan="1" colspan="1">–</td><td rowspan="1" colspan="1">A</td><td rowspan="1" colspan="1">This study</td></tr><tr><td rowspan="1" colspan="1">15</td><td rowspan="1" colspan="1"><italic><tp:taxon-name><tp:taxon-name-part taxon-name-part-type="genus" reg="Calotes">C.</tp:taxon-name-part> <tp:taxon-name-part taxon-name-part-type="species" reg="thailandensis">thailandensis</tp:taxon-name-part></tp:taxon-name></italic> sp. nov.</td><td rowspan="1" colspan="1">Songkhla, TH</td><td rowspan="1" colspan="1">F</td><td rowspan="1" colspan="1"><abbrev xmlns:xlink="http://www.w3.org/1999/xlink" xlink:title="Chulalongkorn University Museum of Natural History" xlink:type="simple">CUMZ-R</abbrev>-2767 (paratype)</td><td rowspan="1" colspan="1">–</td><td rowspan="1" colspan="1">–</td><td rowspan="1" colspan="1">A</td><td rowspan="1" colspan="1">This study</td></tr><tr><td rowspan="1" colspan="1">16</td><td rowspan="1" colspan="1"><italic><tp:taxon-name><tp:taxon-name-part taxon-name-part-type="genus" reg="Calotes">C.</tp:taxon-name-part> <tp:taxon-name-part taxon-name-part-type="species" reg="thailandensis">thailandensis</tp:taxon-name-part></tp:taxon-name></italic> sp. nov.</td><td rowspan="1" colspan="1">Songkhla, TH</td><td rowspan="1" colspan="1">F</td><td rowspan="1" colspan="1"><abbrev xmlns:xlink="http://www.w3.org/1999/xlink" xlink:title="Chulalongkorn University Museum of Natural History" xlink:type="simple">CUMZ-R</abbrev>-2768 (paratype)</td><td rowspan="1" colspan="1">–</td><td rowspan="1" colspan="1">–</td><td rowspan="1" colspan="1">A</td><td rowspan="1" colspan="1">This study</td></tr><tr><td rowspan="1" colspan="1">17</td><td rowspan="1" colspan="1"><italic><tp:taxon-name><tp:taxon-name-part taxon-name-part-type="genus" reg="Calotes">C.</tp:taxon-name-part> <tp:taxon-name-part taxon-name-part-type="species" reg="thailandensis">thailandensis</tp:taxon-name-part></tp:taxon-name></italic> sp. nov.</td><td rowspan="1" colspan="1">Songkhla, TH</td><td rowspan="1" colspan="1">F</td><td rowspan="1" colspan="1"><abbrev xmlns:xlink="http://www.w3.org/1999/xlink" xlink:title="Chulalongkorn University Museum of Natural History" xlink:type="simple">CUMZ-R</abbrev>-2846 (paratype)</td><td rowspan="1" colspan="1">–</td><td rowspan="1" colspan="1">–</td><td rowspan="1" colspan="1">A</td><td rowspan="1" colspan="1">This study</td></tr><tr><td rowspan="1" colspan="1">18</td><td rowspan="1" colspan="1"><italic><tp:taxon-name><tp:taxon-name-part taxon-name-part-type="genus" reg="Calotes">C.</tp:taxon-name-part> <tp:taxon-name-part taxon-name-part-type="species" reg="thailandensis">thailandensis</tp:taxon-name-part></tp:taxon-name></italic> sp. nov.</td><td rowspan="1" colspan="1">Songkhla, TH</td><td rowspan="1" colspan="1">F</td><td rowspan="1" colspan="1"><abbrev xmlns:xlink="http://www.w3.org/1999/xlink" xlink:title="Chulalongkorn University Museum of Natural History" xlink:type="simple">CUMZ-R</abbrev>-2847 (paratype)</td><td rowspan="1" colspan="1">–</td><td rowspan="1" colspan="1">–</td><td rowspan="1" colspan="1">A</td><td rowspan="1" colspan="1">This study</td></tr><tr><td rowspan="1" colspan="1">19</td><td rowspan="1" colspan="1"><italic><tp:taxon-name><tp:taxon-name-part taxon-name-part-type="genus" reg="Calotes">C.</tp:taxon-name-part> <tp:taxon-name-part taxon-name-part-type="species" reg="thailandensis">thailandensis</tp:taxon-name-part></tp:taxon-name></italic> sp. nov.</td><td rowspan="1" colspan="1">Songkhla, TH</td><td rowspan="1" colspan="1">F</td><td rowspan="1" colspan="1"><abbrev xmlns:xlink="http://www.w3.org/1999/xlink" xlink:title="Chulalongkorn University Museum of Natural History" xlink:type="simple">CUMZ-R</abbrev>-2848 (paratype)</td><td rowspan="1" colspan="1">–</td><td rowspan="1" colspan="1">–</td><td rowspan="1" colspan="1">A</td><td rowspan="1" colspan="1">This study</td></tr><tr><td rowspan="1" colspan="1">20</td><td rowspan="1" colspan="1"><italic><tp:taxon-name><tp:taxon-name-part taxon-name-part-type="genus" reg="Calotes">C.</tp:taxon-name-part> <tp:taxon-name-part taxon-name-part-type="species" reg="thailandensis">thailandensis</tp:taxon-name-part></tp:taxon-name></italic> sp. nov.</td><td rowspan="1" colspan="1">Songkhla, TH</td><td rowspan="1" colspan="1">F</td><td rowspan="1" colspan="1"><abbrev xmlns:xlink="http://www.w3.org/1999/xlink" xlink:title="Chulalongkorn University Museum of Natural History" xlink:type="simple">CUMZ-R</abbrev>-2850</td><td rowspan="1" colspan="1">–</td><td rowspan="1" colspan="1">–</td><td rowspan="1" colspan="1">A</td><td rowspan="1" colspan="1">This study</td></tr><tr><td rowspan="1" colspan="1">21</td><td rowspan="1" colspan="1"><italic><tp:taxon-name><tp:taxon-name-part taxon-name-part-type="genus" reg="Calotes">C.</tp:taxon-name-part> <tp:taxon-name-part taxon-name-part-type="species" reg="thailandensis">thailandensis</tp:taxon-name-part></tp:taxon-name></italic> sp. nov.</td><td rowspan="1" colspan="1">Krabi, TH</td><td rowspan="1" colspan="1">M</td><td rowspan="1" colspan="1"><abbrev xmlns:xlink="http://www.w3.org/1999/xlink" xlink:title="Chulalongkorn University Museum of Natural History" xlink:type="simple">CUMZ-R</abbrev>-2703</td><td rowspan="1" colspan="1">–</td><td rowspan="1" colspan="1">–</td><td rowspan="1" colspan="1">A</td><td rowspan="1" colspan="1">This study</td></tr><tr><td rowspan="1" colspan="1">22</td><td rowspan="1" colspan="1"><italic><tp:taxon-name><tp:taxon-name-part taxon-name-part-type="genus" reg="Calotes">C.</tp:taxon-name-part> <tp:taxon-name-part taxon-name-part-type="species" reg="thailandensis">thailandensis</tp:taxon-name-part></tp:taxon-name></italic> sp. nov.</td><td rowspan="1" colspan="1">Krabi, TH</td><td rowspan="1" colspan="1">M</td><td rowspan="1" colspan="1"><abbrev xmlns:xlink="http://www.w3.org/1999/xlink" xlink:title="Chulalongkorn University Museum of Natural History" xlink:type="simple">CUMZ-R</abbrev>-2708</td><td rowspan="1" colspan="1">–</td><td rowspan="1" colspan="1">–</td><td rowspan="1" colspan="1">A</td><td rowspan="1" colspan="1">This study</td></tr><tr><td rowspan="1" colspan="1">23</td><td rowspan="1" colspan="1"><italic><tp:taxon-name><tp:taxon-name-part taxon-name-part-type="genus" reg="Calotes">C.</tp:taxon-name-part> <tp:taxon-name-part taxon-name-part-type="species" reg="thailandensis">thailandensis</tp:taxon-name-part></tp:taxon-name></italic> sp. nov.</td><td rowspan="1" colspan="1">Krabi, TH</td><td rowspan="1" colspan="1">M</td><td rowspan="1" colspan="1"><abbrev xmlns:xlink="http://www.w3.org/1999/xlink" xlink:title="Chulalongkorn University Museum of Natural History" xlink:type="simple">CUMZ-R</abbrev>-2711</td><td rowspan="1" colspan="1">
                <ext-link xmlns:xlink="http://www.w3.org/1999/xlink" xlink:href="PQ212621" ext-link-type="gen" xlink:type="simple">PQ212621</ext-link>
              </td><td rowspan="1" colspan="1">
                <ext-link xmlns:xlink="http://www.w3.org/1999/xlink" xlink:href="PQ218533" ext-link-type="gen" xlink:type="simple">PQ218533</ext-link>
              </td><td rowspan="1" colspan="1">A, B</td><td rowspan="1" colspan="1">This study</td></tr><tr><td rowspan="1" colspan="1">24</td><td rowspan="1" colspan="1"><italic><tp:taxon-name><tp:taxon-name-part taxon-name-part-type="genus" reg="Calotes">C.</tp:taxon-name-part> <tp:taxon-name-part taxon-name-part-type="species" reg="thailandensis">thailandensis</tp:taxon-name-part></tp:taxon-name></italic> sp. nov.</td><td rowspan="1" colspan="1">Krabi, TH</td><td rowspan="1" colspan="1">M</td><td rowspan="1" colspan="1"><abbrev xmlns:xlink="http://www.w3.org/1999/xlink" xlink:title="Chulalongkorn University Museum of Natural History" xlink:type="simple">CUMZ-R</abbrev>-2713</td><td rowspan="1" colspan="1">–</td><td rowspan="1" colspan="1">–</td><td rowspan="1" colspan="1">A</td><td rowspan="1" colspan="1">This study</td></tr><tr><td rowspan="1" colspan="1">25</td><td rowspan="1" colspan="1"><italic><tp:taxon-name><tp:taxon-name-part taxon-name-part-type="genus" reg="Calotes">C.</tp:taxon-name-part> <tp:taxon-name-part taxon-name-part-type="species" reg="thailandensis">thailandensis</tp:taxon-name-part></tp:taxon-name></italic> sp. nov.</td><td rowspan="1" colspan="1">Krabi, TH</td><td rowspan="1" colspan="1">M</td><td rowspan="1" colspan="1"><abbrev xmlns:xlink="http://www.w3.org/1999/xlink" xlink:title="Chulalongkorn University Museum of Natural History" xlink:type="simple">CUMZ-R</abbrev>-2715</td><td rowspan="1" colspan="1">–</td><td rowspan="1" colspan="1">–</td><td rowspan="1" colspan="1">A</td><td rowspan="1" colspan="1">This study</td></tr><tr><td rowspan="1" colspan="1">26</td><td rowspan="1" colspan="1"><italic><tp:taxon-name><tp:taxon-name-part taxon-name-part-type="genus" reg="Calotes">C.</tp:taxon-name-part> <tp:taxon-name-part taxon-name-part-type="species" reg="thailandensis">thailandensis</tp:taxon-name-part></tp:taxon-name></italic> sp. nov.</td><td rowspan="1" colspan="1">Krabi, TH</td><td rowspan="1" colspan="1">M</td><td rowspan="1" colspan="1"><abbrev xmlns:xlink="http://www.w3.org/1999/xlink" xlink:title="Chulalongkorn University Museum of Natural History" xlink:type="simple">CUMZ-R</abbrev>-2717</td><td rowspan="1" colspan="1">–</td><td rowspan="1" colspan="1">–</td><td rowspan="1" colspan="1">A</td><td rowspan="1" colspan="1">This study</td></tr><tr><td rowspan="1" colspan="1">27</td><td rowspan="1" colspan="1"><italic><tp:taxon-name><tp:taxon-name-part taxon-name-part-type="genus" reg="Calotes">C.</tp:taxon-name-part> <tp:taxon-name-part taxon-name-part-type="species" reg="thailandensis">thailandensis</tp:taxon-name-part></tp:taxon-name></italic> sp. nov.</td><td rowspan="1" colspan="1">Krabi, TH</td><td rowspan="1" colspan="1">M</td><td rowspan="1" colspan="1"><abbrev xmlns:xlink="http://www.w3.org/1999/xlink" xlink:title="Chulalongkorn University Museum of Natural History" xlink:type="simple">CUMZ-R</abbrev>-2720</td><td rowspan="1" colspan="1">–</td><td rowspan="1" colspan="1">–</td><td rowspan="1" colspan="1">A</td><td rowspan="1" colspan="1">This study</td></tr><tr><td rowspan="1" colspan="1">28</td><td rowspan="1" colspan="1"><italic><tp:taxon-name><tp:taxon-name-part taxon-name-part-type="genus" reg="Calotes">C.</tp:taxon-name-part> <tp:taxon-name-part taxon-name-part-type="species" reg="thailandensis">thailandensis</tp:taxon-name-part></tp:taxon-name></italic> sp. nov.</td><td rowspan="1" colspan="1">Krabi, TH</td><td rowspan="1" colspan="1">F</td><td rowspan="1" colspan="1"><abbrev xmlns:xlink="http://www.w3.org/1999/xlink" xlink:title="Chulalongkorn University Museum of Natural History" xlink:type="simple">CUMZ-R</abbrev>-2710</td><td rowspan="1" colspan="1">–</td><td rowspan="1" colspan="1">–</td><td rowspan="1" colspan="1">A</td><td rowspan="1" colspan="1">This study</td></tr><tr><td rowspan="1" colspan="1">29</td><td rowspan="1" colspan="1"><italic><tp:taxon-name><tp:taxon-name-part taxon-name-part-type="genus" reg="Calotes">C.</tp:taxon-name-part> <tp:taxon-name-part taxon-name-part-type="species" reg="thailandensis">thailandensis</tp:taxon-name-part></tp:taxon-name></italic> sp. nov.</td><td rowspan="1" colspan="1">Krabi, TH</td><td rowspan="1" colspan="1">F</td><td rowspan="1" colspan="1"><abbrev xmlns:xlink="http://www.w3.org/1999/xlink" xlink:title="Chulalongkorn University Museum of Natural History" xlink:type="simple">CUMZ-R</abbrev>-2714</td><td rowspan="1" colspan="1">–</td><td rowspan="1" colspan="1">–</td><td rowspan="1" colspan="1">A</td><td rowspan="1" colspan="1">This study</td></tr><tr><td rowspan="1" colspan="1">30</td><td rowspan="1" colspan="1"><italic><tp:taxon-name><tp:taxon-name-part taxon-name-part-type="genus" reg="Calotes">C.</tp:taxon-name-part> <tp:taxon-name-part taxon-name-part-type="species" reg="thailandensis">thailandensis</tp:taxon-name-part></tp:taxon-name></italic> sp. nov.</td><td rowspan="1" colspan="1">Krabi, TH</td><td rowspan="1" colspan="1">F</td><td rowspan="1" colspan="1"><abbrev xmlns:xlink="http://www.w3.org/1999/xlink" xlink:title="Chulalongkorn University Museum of Natural History" xlink:type="simple">CUMZ-R</abbrev>-2770</td><td rowspan="1" colspan="1">–</td><td rowspan="1" colspan="1">–</td><td rowspan="1" colspan="1">A</td><td rowspan="1" colspan="1">This study</td></tr><tr><td rowspan="1" colspan="1">31</td><td rowspan="1" colspan="1"><italic><tp:taxon-name><tp:taxon-name-part taxon-name-part-type="genus" reg="Calotes">C.</tp:taxon-name-part> <tp:taxon-name-part taxon-name-part-type="species" reg="thailandensis">thailandensis</tp:taxon-name-part></tp:taxon-name></italic> sp. nov.</td><td rowspan="1" colspan="1">Krabi, TH</td><td rowspan="1" colspan="1">F</td><td rowspan="1" colspan="1"><abbrev xmlns:xlink="http://www.w3.org/1999/xlink" xlink:title="Chulalongkorn University Museum of Natural History" xlink:type="simple">CUMZ-R</abbrev>-2802</td><td rowspan="1" colspan="1">–</td><td rowspan="1" colspan="1">–</td><td rowspan="1" colspan="1">A</td><td rowspan="1" colspan="1">This study</td></tr><tr><td rowspan="1" colspan="1">32</td><td rowspan="1" colspan="1"><italic><tp:taxon-name><tp:taxon-name-part taxon-name-part-type="genus" reg="Calotes">C.</tp:taxon-name-part> <tp:taxon-name-part taxon-name-part-type="species" reg="thailandensis">thailandensis</tp:taxon-name-part></tp:taxon-name></italic> sp. nov.</td><td rowspan="1" colspan="1">Krabi, TH</td><td rowspan="1" colspan="1">F</td><td rowspan="1" colspan="1"><abbrev xmlns:xlink="http://www.w3.org/1999/xlink" xlink:title="Chulalongkorn University Museum of Natural History" xlink:type="simple">CUMZ-R</abbrev>-2803</td><td rowspan="1" colspan="1">–</td><td rowspan="1" colspan="1">–</td><td rowspan="1" colspan="1">A</td><td rowspan="1" colspan="1">This study</td></tr><tr><td rowspan="1" colspan="1">33</td><td rowspan="1" colspan="1"><italic><tp:taxon-name><tp:taxon-name-part taxon-name-part-type="genus" reg="Calotes">C.</tp:taxon-name-part> <tp:taxon-name-part taxon-name-part-type="species" reg="thailandensis">thailandensis</tp:taxon-name-part></tp:taxon-name></italic> sp. nov.</td><td rowspan="1" colspan="1">Krabi, TH</td><td rowspan="1" colspan="1">F</td><td rowspan="1" colspan="1"><abbrev xmlns:xlink="http://www.w3.org/1999/xlink" xlink:title="Chulalongkorn University Museum of Natural History" xlink:type="simple">CUMZ-R</abbrev>-2804</td><td rowspan="1" colspan="1">–</td><td rowspan="1" colspan="1">–</td><td rowspan="1" colspan="1">A</td><td rowspan="1" colspan="1">This study</td></tr><tr><td rowspan="1" colspan="1">34</td><td rowspan="1" colspan="1"><italic><tp:taxon-name><tp:taxon-name-part taxon-name-part-type="genus" reg="Calotes">C.</tp:taxon-name-part> <tp:taxon-name-part taxon-name-part-type="species" reg="thailandensis">thailandensis</tp:taxon-name-part></tp:taxon-name></italic> sp. nov.</td><td rowspan="1" colspan="1">Krabi, TH</td><td rowspan="1" colspan="1">F</td><td rowspan="1" colspan="1"><abbrev xmlns:xlink="http://www.w3.org/1999/xlink" xlink:title="Chulalongkorn University Museum of Natural History" xlink:type="simple">CUMZ-R</abbrev>-2805</td><td rowspan="1" colspan="1">–</td><td rowspan="1" colspan="1">–</td><td rowspan="1" colspan="1">A</td><td rowspan="1" colspan="1">This study</td></tr><tr><td rowspan="1" colspan="1">35</td><td rowspan="1" colspan="1"><italic><tp:taxon-name><tp:taxon-name-part taxon-name-part-type="genus" reg="Calotes">C.</tp:taxon-name-part> <tp:taxon-name-part taxon-name-part-type="species" reg="thailandensis">thailandensis</tp:taxon-name-part></tp:taxon-name></italic> sp. nov.</td><td rowspan="1" colspan="1">Krabi, TH</td><td rowspan="1" colspan="1">F</td><td rowspan="1" colspan="1"><abbrev xmlns:xlink="http://www.w3.org/1999/xlink" xlink:title="Chulalongkorn University Museum of Natural History" xlink:type="simple">CUMZ-R</abbrev>-2807</td><td rowspan="1" colspan="1">–</td><td rowspan="1" colspan="1">–</td><td rowspan="1" colspan="1">A</td><td rowspan="1" colspan="1">This study</td></tr><tr><td rowspan="1" colspan="1">36</td><td rowspan="1" colspan="1"><italic><tp:taxon-name><tp:taxon-name-part taxon-name-part-type="genus" reg="Calotes">C.</tp:taxon-name-part> <tp:taxon-name-part taxon-name-part-type="species" reg="thailandensis">thailandensis</tp:taxon-name-part></tp:taxon-name></italic> sp. nov.</td><td rowspan="1" colspan="1">Krabi, TH</td><td rowspan="1" colspan="1">F</td><td rowspan="1" colspan="1"><abbrev xmlns:xlink="http://www.w3.org/1999/xlink" xlink:title="Chulalongkorn University Museum of Natural History" xlink:type="simple">CUMZ-R</abbrev>-2808</td><td rowspan="1" colspan="1">–</td><td rowspan="1" colspan="1">–</td><td rowspan="1" colspan="1">A</td><td rowspan="1" colspan="1">This study</td></tr><tr><td rowspan="1" colspan="1">37</td><td rowspan="1" colspan="1"><italic><tp:taxon-name><tp:taxon-name-part taxon-name-part-type="genus" reg="Calotes">C.</tp:taxon-name-part> <tp:taxon-name-part taxon-name-part-type="species" reg="thailandensis">thailandensis</tp:taxon-name-part></tp:taxon-name></italic> sp. nov.</td><td rowspan="1" colspan="1">Ranong, TH</td><td rowspan="1" colspan="1">M</td><td rowspan="1" colspan="1"><abbrev xmlns:xlink="http://www.w3.org/1999/xlink" xlink:title="Chulalongkorn University Museum of Natural History" xlink:type="simple">CUMZ-R</abbrev>-2746</td><td rowspan="1" colspan="1">–</td><td rowspan="1" colspan="1">–</td><td rowspan="1" colspan="1">A</td><td rowspan="1" colspan="1">This study</td></tr><tr><td rowspan="1" colspan="1">38</td><td rowspan="1" colspan="1"><italic><tp:taxon-name><tp:taxon-name-part taxon-name-part-type="genus" reg="Calotes">C.</tp:taxon-name-part> <tp:taxon-name-part taxon-name-part-type="species" reg="thailandensis">thailandensis</tp:taxon-name-part></tp:taxon-name></italic> sp. nov.</td><td rowspan="1" colspan="1">Ranong, TH</td><td rowspan="1" colspan="1">M</td><td rowspan="1" colspan="1"><abbrev xmlns:xlink="http://www.w3.org/1999/xlink" xlink:title="Chulalongkorn University Museum of Natural History" xlink:type="simple">CUMZ-R</abbrev>-2747</td><td rowspan="1" colspan="1">–</td><td rowspan="1" colspan="1">–</td><td rowspan="1" colspan="1">A</td><td rowspan="1" colspan="1">This study</td></tr><tr><td rowspan="1" colspan="1">39</td><td rowspan="1" colspan="1"><italic><tp:taxon-name><tp:taxon-name-part taxon-name-part-type="genus" reg="Calotes">C.</tp:taxon-name-part> <tp:taxon-name-part taxon-name-part-type="species" reg="thailandensis">thailandensis</tp:taxon-name-part></tp:taxon-name></italic> sp. nov.</td><td rowspan="1" colspan="1">Ranong, TH</td><td rowspan="1" colspan="1">M</td><td rowspan="1" colspan="1"><abbrev xmlns:xlink="http://www.w3.org/1999/xlink" xlink:title="Chulalongkorn University Museum of Natural History" xlink:type="simple">CUMZ-R</abbrev>-2748</td><td rowspan="1" colspan="1">–</td><td rowspan="1" colspan="1">–</td><td rowspan="1" colspan="1">A</td><td rowspan="1" colspan="1">This study</td></tr><tr><td rowspan="1" colspan="1">40</td><td rowspan="1" colspan="1"><italic><tp:taxon-name><tp:taxon-name-part taxon-name-part-type="genus" reg="Calotes">C.</tp:taxon-name-part> <tp:taxon-name-part taxon-name-part-type="species" reg="thailandensis">thailandensis</tp:taxon-name-part></tp:taxon-name></italic> sp. nov.</td><td rowspan="1" colspan="1">Ranong, TH</td><td rowspan="1" colspan="1">M</td><td rowspan="1" colspan="1"><abbrev xmlns:xlink="http://www.w3.org/1999/xlink" xlink:title="Chulalongkorn University Museum of Natural History" xlink:type="simple">CUMZ-R</abbrev>-2753</td><td rowspan="1" colspan="1">–</td><td rowspan="1" colspan="1">–</td><td rowspan="1" colspan="1">A</td><td rowspan="1" colspan="1">This study</td></tr><tr><td rowspan="1" colspan="1">41</td><td rowspan="1" colspan="1"><italic><tp:taxon-name><tp:taxon-name-part taxon-name-part-type="genus" reg="Calotes">C.</tp:taxon-name-part> <tp:taxon-name-part taxon-name-part-type="species" reg="thailandensis">thailandensis</tp:taxon-name-part></tp:taxon-name></italic> sp. nov.</td><td rowspan="1" colspan="1">Ranong, TH</td><td rowspan="1" colspan="1">M</td><td rowspan="1" colspan="1"><abbrev xmlns:xlink="http://www.w3.org/1999/xlink" xlink:title="Chulalongkorn University Museum of Natural History" xlink:type="simple">CUMZ-R</abbrev>-2756</td><td rowspan="1" colspan="1">–</td><td rowspan="1" colspan="1">–</td><td rowspan="1" colspan="1">A</td><td rowspan="1" colspan="1">This study</td></tr><tr><td rowspan="1" colspan="1">42</td><td rowspan="1" colspan="1"><italic><tp:taxon-name><tp:taxon-name-part taxon-name-part-type="genus" reg="Calotes">C.</tp:taxon-name-part> <tp:taxon-name-part taxon-name-part-type="species" reg="thailandensis">thailandensis</tp:taxon-name-part></tp:taxon-name></italic> sp. nov.</td><td rowspan="1" colspan="1">Ranong, TH</td><td rowspan="1" colspan="1">M</td><td rowspan="1" colspan="1"><abbrev xmlns:xlink="http://www.w3.org/1999/xlink" xlink:title="Chulalongkorn University Museum of Natural History" xlink:type="simple">CUMZ-R</abbrev>-2760</td><td rowspan="1" colspan="1">–</td><td rowspan="1" colspan="1">–</td><td rowspan="1" colspan="1">A</td><td rowspan="1" colspan="1">This study</td></tr><tr><td rowspan="1" colspan="1">43</td><td rowspan="1" colspan="1"><italic><tp:taxon-name><tp:taxon-name-part taxon-name-part-type="genus" reg="Calotes">C.</tp:taxon-name-part> <tp:taxon-name-part taxon-name-part-type="species" reg="thailandensis">thailandensis</tp:taxon-name-part></tp:taxon-name></italic> sp. nov.</td><td rowspan="1" colspan="1">Ranong, TH</td><td rowspan="1" colspan="1">M</td><td rowspan="1" colspan="1"><abbrev xmlns:xlink="http://www.w3.org/1999/xlink" xlink:title="Chulalongkorn University Museum of Natural History" xlink:type="simple">CUMZ-R</abbrev>-2761</td><td rowspan="1" colspan="1">–</td><td rowspan="1" colspan="1">–</td><td rowspan="1" colspan="1">A</td><td rowspan="1" colspan="1">This study</td></tr><tr><td rowspan="1" colspan="1">44</td><td rowspan="1" colspan="1"><italic><tp:taxon-name><tp:taxon-name-part taxon-name-part-type="genus" reg="Calotes">C.</tp:taxon-name-part> <tp:taxon-name-part taxon-name-part-type="species" reg="thailandensis">thailandensis</tp:taxon-name-part></tp:taxon-name></italic> sp. nov.</td><td rowspan="1" colspan="1">Ranong, TH</td><td rowspan="1" colspan="1">M</td><td rowspan="1" colspan="1"><abbrev xmlns:xlink="http://www.w3.org/1999/xlink" xlink:title="Chulalongkorn University Museum of Natural History" xlink:type="simple">CUMZ-R</abbrev>-2762</td><td rowspan="1" colspan="1">–</td><td rowspan="1" colspan="1">–</td><td rowspan="1" colspan="1">A</td><td rowspan="1" colspan="1">This study</td></tr><tr><td rowspan="1" colspan="1">45</td><td rowspan="1" colspan="1"><italic><tp:taxon-name><tp:taxon-name-part taxon-name-part-type="genus" reg="Calotes">C.</tp:taxon-name-part> <tp:taxon-name-part taxon-name-part-type="species" reg="thailandensis">thailandensis</tp:taxon-name-part></tp:taxon-name></italic> sp. nov.</td><td rowspan="1" colspan="1">Ranong, TH</td><td rowspan="1" colspan="1">F</td><td rowspan="1" colspan="1"><abbrev xmlns:xlink="http://www.w3.org/1999/xlink" xlink:title="Chulalongkorn University Museum of Natural History" xlink:type="simple">CUMZ-R</abbrev>-2751</td><td rowspan="1" colspan="1">–</td><td rowspan="1" colspan="1">–</td><td rowspan="1" colspan="1">A</td><td rowspan="1" colspan="1">This study</td></tr><tr><td rowspan="1" colspan="1">46</td><td rowspan="1" colspan="1"><italic><tp:taxon-name><tp:taxon-name-part taxon-name-part-type="genus" reg="Calotes">C.</tp:taxon-name-part> <tp:taxon-name-part taxon-name-part-type="species" reg="thailandensis">thailandensis</tp:taxon-name-part></tp:taxon-name></italic> sp. nov.</td><td rowspan="1" colspan="1">Ranong, TH</td><td rowspan="1" colspan="1">F</td><td rowspan="1" colspan="1"><abbrev xmlns:xlink="http://www.w3.org/1999/xlink" xlink:title="Chulalongkorn University Museum of Natural History" xlink:type="simple">CUMZ-R</abbrev>-2752</td><td rowspan="1" colspan="1">–</td><td rowspan="1" colspan="1">–</td><td rowspan="1" colspan="1">A</td><td rowspan="1" colspan="1">This study</td></tr><tr><td rowspan="1" colspan="1">47</td><td rowspan="1" colspan="1"><italic><tp:taxon-name><tp:taxon-name-part taxon-name-part-type="genus" reg="Calotes">C.</tp:taxon-name-part> <tp:taxon-name-part taxon-name-part-type="species" reg="thailandensis">thailandensis</tp:taxon-name-part></tp:taxon-name></italic> sp. nov.</td><td rowspan="1" colspan="1">Ranong, TH</td><td rowspan="1" colspan="1">F</td><td rowspan="1" colspan="1"><abbrev xmlns:xlink="http://www.w3.org/1999/xlink" xlink:title="Chulalongkorn University Museum of Natural History" xlink:type="simple">CUMZ-R</abbrev>-2754</td><td rowspan="1" colspan="1">–</td><td rowspan="1" colspan="1">–</td><td rowspan="1" colspan="1">A</td><td rowspan="1" colspan="1">This study</td></tr><tr><td rowspan="1" colspan="1">48</td><td rowspan="1" colspan="1"><italic><tp:taxon-name><tp:taxon-name-part taxon-name-part-type="genus" reg="Calotes">C.</tp:taxon-name-part> <tp:taxon-name-part taxon-name-part-type="species" reg="thailandensis">thailandensis</tp:taxon-name-part></tp:taxon-name></italic> sp. nov.</td><td rowspan="1" colspan="1">Ranong, TH</td><td rowspan="1" colspan="1">F</td><td rowspan="1" colspan="1"><abbrev xmlns:xlink="http://www.w3.org/1999/xlink" xlink:title="Chulalongkorn University Museum of Natural History" xlink:type="simple">CUMZ-R</abbrev>-2755</td><td rowspan="1" colspan="1">–</td><td rowspan="1" colspan="1">–</td><td rowspan="1" colspan="1">A</td><td rowspan="1" colspan="1">This study</td></tr><tr><td rowspan="1" colspan="1">49</td><td rowspan="1" colspan="1"><italic><tp:taxon-name><tp:taxon-name-part taxon-name-part-type="genus" reg="Calotes">C.</tp:taxon-name-part> <tp:taxon-name-part taxon-name-part-type="species" reg="thailandensis">thailandensis</tp:taxon-name-part></tp:taxon-name></italic> sp. nov.</td><td rowspan="1" colspan="1">Ranong, TH</td><td rowspan="1" colspan="1">F</td><td rowspan="1" colspan="1"><abbrev xmlns:xlink="http://www.w3.org/1999/xlink" xlink:title="Chulalongkorn University Museum of Natural History" xlink:type="simple">CUMZ-R</abbrev>-2757</td><td rowspan="1" colspan="1">–</td><td rowspan="1" colspan="1">–</td><td rowspan="1" colspan="1">A</td><td rowspan="1" colspan="1">This study</td></tr><tr><td rowspan="1" colspan="1">50</td><td rowspan="1" colspan="1"><italic><tp:taxon-name><tp:taxon-name-part taxon-name-part-type="genus" reg="Calotes">C.</tp:taxon-name-part> <tp:taxon-name-part taxon-name-part-type="species" reg="thailandensis">thailandensis</tp:taxon-name-part></tp:taxon-name></italic> sp. nov.</td><td rowspan="1" colspan="1">Ranong, TH</td><td rowspan="1" colspan="1">F</td><td rowspan="1" colspan="1"><abbrev xmlns:xlink="http://www.w3.org/1999/xlink" xlink:title="Chulalongkorn University Museum of Natural History" xlink:type="simple">CUMZ-R</abbrev>-2758</td><td rowspan="1" colspan="1">–</td><td rowspan="1" colspan="1">–</td><td rowspan="1" colspan="1">A</td><td rowspan="1" colspan="1">This study</td></tr><tr><td rowspan="1" colspan="1">51</td><td rowspan="1" colspan="1"><italic><tp:taxon-name><tp:taxon-name-part taxon-name-part-type="genus" reg="Calotes">C.</tp:taxon-name-part> <tp:taxon-name-part taxon-name-part-type="species" reg="thailandensis">thailandensis</tp:taxon-name-part></tp:taxon-name></italic> sp. nov.</td><td rowspan="1" colspan="1">Ranong, TH</td><td rowspan="1" colspan="1">F</td><td rowspan="1" colspan="1"><abbrev xmlns:xlink="http://www.w3.org/1999/xlink" xlink:title="Chulalongkorn University Museum of Natural History" xlink:type="simple">CUMZ-R</abbrev>-2763</td><td rowspan="1" colspan="1">–</td><td rowspan="1" colspan="1">–</td><td rowspan="1" colspan="1">A</td><td rowspan="1" colspan="1">This study</td></tr><tr><td rowspan="1" colspan="1">52</td><td rowspan="1" colspan="1"><italic><tp:taxon-name><tp:taxon-name-part taxon-name-part-type="genus" reg="Calotes">C.</tp:taxon-name-part> <tp:taxon-name-part taxon-name-part-type="species" reg="thailandensis">thailandensis</tp:taxon-name-part></tp:taxon-name></italic> sp. nov.</td><td rowspan="1" colspan="1">Ranong, TH</td><td rowspan="1" colspan="1">F</td><td rowspan="1" colspan="1"><abbrev xmlns:xlink="http://www.w3.org/1999/xlink" xlink:title="Chulalongkorn University Museum of Natural History" xlink:type="simple">CUMZ-R</abbrev>-2764</td><td rowspan="1" colspan="1">–</td><td rowspan="1" colspan="1">–</td><td rowspan="1" colspan="1">A</td><td rowspan="1" colspan="1">This study</td></tr><tr><td rowspan="1" colspan="1">53</td><td rowspan="1" colspan="1"><italic><tp:taxon-name><tp:taxon-name-part taxon-name-part-type="genus" reg="Calotes">C.</tp:taxon-name-part> <tp:taxon-name-part taxon-name-part-type="species" reg="thailandensis">thailandensis</tp:taxon-name-part></tp:taxon-name></italic> sp. nov.</td><td rowspan="1" colspan="1">Chon Buri, TH</td><td rowspan="1" colspan="1">M</td><td rowspan="1" colspan="1"><abbrev xmlns:xlink="http://www.w3.org/1999/xlink" xlink:title="Chulalongkorn University Museum of Natural History" xlink:type="simple">CUMZ-R</abbrev>-2905</td><td rowspan="1" colspan="1">
                <ext-link xmlns:xlink="http://www.w3.org/1999/xlink" xlink:href="PQ212623" ext-link-type="gen" xlink:type="simple">PQ212623</ext-link>
              </td><td rowspan="1" colspan="1">
                <ext-link xmlns:xlink="http://www.w3.org/1999/xlink" xlink:href="PQ218535" ext-link-type="gen" xlink:type="simple">PQ218535</ext-link>
              </td><td rowspan="1" colspan="1">B</td><td rowspan="1" colspan="1">This study</td></tr><tr><td rowspan="1" colspan="1">54</td><td rowspan="1" colspan="1"><italic><tp:taxon-name><tp:taxon-name-part taxon-name-part-type="genus" reg="Calotes">C.</tp:taxon-name-part> <tp:taxon-name-part taxon-name-part-type="species" reg="thailandensis">thailandensis</tp:taxon-name-part></tp:taxon-name></italic> sp. nov.</td><td rowspan="1" colspan="1">Saraburi, TH</td><td rowspan="1" colspan="1">M</td><td rowspan="1" colspan="1"><abbrev xmlns:xlink="http://www.w3.org/1999/xlink" xlink:title="Chulalongkorn University Museum of Natural History" xlink:type="simple">CUMZ-R</abbrev>-2898</td><td rowspan="1" colspan="1">–</td><td rowspan="1" colspan="1">–</td><td rowspan="1" colspan="1">A</td><td rowspan="1" colspan="1">This study</td></tr><tr><td rowspan="1" colspan="1">55</td><td rowspan="1" colspan="1"><italic><tp:taxon-name><tp:taxon-name-part taxon-name-part-type="genus" reg="Calotes">C.</tp:taxon-name-part> <tp:taxon-name-part taxon-name-part-type="species" reg="thailandensis">thailandensis</tp:taxon-name-part></tp:taxon-name></italic> sp. nov.</td><td rowspan="1" colspan="1">Saraburi, TH</td><td rowspan="1" colspan="1">M</td><td rowspan="1" colspan="1"><abbrev xmlns:xlink="http://www.w3.org/1999/xlink" xlink:title="Chulalongkorn University Museum of Natural History" xlink:type="simple">CUMZ-R</abbrev>-2899</td><td rowspan="1" colspan="1">
                <ext-link xmlns:xlink="http://www.w3.org/1999/xlink" xlink:href="PQ212622" ext-link-type="gen" xlink:type="simple">PQ212622</ext-link>
              </td><td rowspan="1" colspan="1">
                <ext-link xmlns:xlink="http://www.w3.org/1999/xlink" xlink:href="PQ218534" ext-link-type="gen" xlink:type="simple">PQ218534</ext-link>
              </td><td rowspan="1" colspan="1">B</td><td rowspan="1" colspan="1">This study</td></tr><tr><td rowspan="1" colspan="1">56</td><td rowspan="1" colspan="1"><italic><tp:taxon-name><tp:taxon-name-part taxon-name-part-type="genus" reg="Calotes">C.</tp:taxon-name-part> <tp:taxon-name-part taxon-name-part-type="species" reg="thailandensis">thailandensis</tp:taxon-name-part></tp:taxon-name></italic> sp. nov.</td><td rowspan="1" colspan="1">Kamphaeng Phet, TH</td><td rowspan="1" colspan="1">M</td><td rowspan="1" colspan="1"><abbrev xmlns:xlink="http://www.w3.org/1999/xlink" xlink:title="Chulalongkorn University Museum of Natural History" xlink:type="simple">CUMZ-R</abbrev>-2933</td><td rowspan="1" colspan="1">
                <ext-link xmlns:xlink="http://www.w3.org/1999/xlink" xlink:href="PQ212624" ext-link-type="gen" xlink:type="simple">PQ212624</ext-link>
              </td><td rowspan="1" colspan="1">
                <ext-link xmlns:xlink="http://www.w3.org/1999/xlink" xlink:href="PQ218536" ext-link-type="gen" xlink:type="simple">PQ218536</ext-link>
              </td><td rowspan="1" colspan="1">B</td><td rowspan="1" colspan="1">This study</td></tr><tr><td rowspan="1" colspan="1">57</td><td rowspan="1" colspan="1"><italic><tp:taxon-name><tp:taxon-name-part taxon-name-part-type="genus" reg="Calotes">C.</tp:taxon-name-part> <tp:taxon-name-part taxon-name-part-type="species" reg="thailandensis">thailandensis</tp:taxon-name-part></tp:taxon-name></italic> sp. nov.</td><td rowspan="1" colspan="1">Sakon Nakhon, TH</td><td rowspan="1" colspan="1">M</td><td rowspan="1" colspan="1"><abbrev xmlns:xlink="http://www.w3.org/1999/xlink" xlink:title="Chulalongkorn University Museum of Natural History" xlink:type="simple">CUMZ-R</abbrev>-2935</td><td rowspan="1" colspan="1">
                <ext-link xmlns:xlink="http://www.w3.org/1999/xlink" xlink:href="PQ212625" ext-link-type="gen" xlink:type="simple">PQ212625</ext-link>
              </td><td rowspan="1" colspan="1">
                <ext-link xmlns:xlink="http://www.w3.org/1999/xlink" xlink:href="PQ218537" ext-link-type="gen" xlink:type="simple">PQ218537</ext-link>
              </td><td rowspan="1" colspan="1">B</td><td rowspan="1" colspan="1">This study</td></tr><tr><td rowspan="1" colspan="1">58</td><td rowspan="1" colspan="1"><italic><tp:taxon-name><tp:taxon-name-part taxon-name-part-type="genus" reg="Calotes">C.</tp:taxon-name-part> <tp:taxon-name-part taxon-name-part-type="species" reg="thailandensis">thailandensis</tp:taxon-name-part></tp:taxon-name></italic> sp. nov.</td><td rowspan="1" colspan="1">Mukdahan, TH</td><td rowspan="1" colspan="1">M</td><td rowspan="1" colspan="1"><abbrev xmlns:xlink="http://www.w3.org/1999/xlink" xlink:title="Chulalongkorn University Museum of Natural History" xlink:type="simple">CUMZ-R</abbrev>-2937</td><td rowspan="1" colspan="1">
                <ext-link xmlns:xlink="http://www.w3.org/1999/xlink" xlink:href="PQ212626" ext-link-type="gen" xlink:type="simple">PQ212626</ext-link>
              </td><td rowspan="1" colspan="1">
                <ext-link xmlns:xlink="http://www.w3.org/1999/xlink" xlink:href="PQ218538" ext-link-type="gen" xlink:type="simple">PQ218538</ext-link>
              </td><td rowspan="1" colspan="1">B</td><td rowspan="1" colspan="1">This study</td></tr><tr><td rowspan="1" colspan="1">59</td><td rowspan="1" colspan="1"><italic><tp:taxon-name><tp:taxon-name-part taxon-name-part-type="genus" reg="Calotes">C.</tp:taxon-name-part> <tp:taxon-name-part taxon-name-part-type="species" reg="thailandensis">thailandensis</tp:taxon-name-part></tp:taxon-name></italic> sp. nov.</td><td rowspan="1" colspan="1">Roi Et, TH</td><td rowspan="1" colspan="1">M</td><td rowspan="1" colspan="1"><abbrev xmlns:xlink="http://www.w3.org/1999/xlink" xlink:title="Chulalongkorn University Museum of Natural History" xlink:type="simple">CUMZ-R</abbrev>-2939</td><td rowspan="1" colspan="1">
                <ext-link xmlns:xlink="http://www.w3.org/1999/xlink" xlink:href="PQ212627" ext-link-type="gen" xlink:type="simple">PQ212627</ext-link>
              </td><td rowspan="1" colspan="1">
                <ext-link xmlns:xlink="http://www.w3.org/1999/xlink" xlink:href="PQ218539" ext-link-type="gen" xlink:type="simple">PQ218539</ext-link>
              </td><td rowspan="1" colspan="1">B</td><td rowspan="1" colspan="1">This study</td></tr><tr><td rowspan="1" colspan="1">60</td><td rowspan="1" colspan="1"><italic><tp:taxon-name><tp:taxon-name-part taxon-name-part-type="genus" reg="Calotes">C.</tp:taxon-name-part> <tp:taxon-name-part taxon-name-part-type="species" reg="maehongsonensis">maehongsonensis</tp:taxon-name-part></tp:taxon-name></italic> sp. nov.</td><td rowspan="1" colspan="1">Mae Hong Son, TH</td><td rowspan="1" colspan="1">M</td><td rowspan="1" colspan="1"><abbrev xmlns:xlink="http://www.w3.org/1999/xlink" xlink:title="Chulalongkorn University Museum of Natural History" xlink:type="simple">CUMZ-R</abbrev>-2820 (paratype)</td><td rowspan="1" colspan="1">–</td><td rowspan="1" colspan="1">–</td><td rowspan="1" colspan="1">A</td><td rowspan="1" colspan="1">This study</td></tr><tr><td rowspan="1" colspan="1">61</td><td rowspan="1" colspan="1"><italic><tp:taxon-name><tp:taxon-name-part taxon-name-part-type="genus" reg="Calotes">C.</tp:taxon-name-part> <tp:taxon-name-part taxon-name-part-type="species" reg="maehongsonensis">maehongsonensis</tp:taxon-name-part></tp:taxon-name></italic> sp. nov.</td><td rowspan="1" colspan="1">Mae Hong Son, TH</td><td rowspan="1" colspan="1">M</td><td rowspan="1" colspan="1"><abbrev xmlns:xlink="http://www.w3.org/1999/xlink" xlink:title="Chulalongkorn University Museum of Natural History" xlink:type="simple">CUMZ-R</abbrev>-2821</td><td rowspan="1" colspan="1">–</td><td rowspan="1" colspan="1">–</td><td rowspan="1" colspan="1">A</td><td rowspan="1" colspan="1">This study</td></tr><tr><td rowspan="1" colspan="1">62</td><td rowspan="1" colspan="1"><italic><tp:taxon-name><tp:taxon-name-part taxon-name-part-type="genus" reg="Calotes">C.</tp:taxon-name-part> <tp:taxon-name-part taxon-name-part-type="species" reg="maehongsonensis">maehongsonensis</tp:taxon-name-part></tp:taxon-name></italic> sp. nov.</td><td rowspan="1" colspan="1">Mae Hong Son, TH</td><td rowspan="1" colspan="1">M</td><td rowspan="1" colspan="1"><abbrev xmlns:xlink="http://www.w3.org/1999/xlink" xlink:title="Chulalongkorn University Museum of Natural History" xlink:type="simple">CUMZ-R</abbrev>-2822</td><td rowspan="1" colspan="1">–</td><td rowspan="1" colspan="1">–</td><td rowspan="1" colspan="1">A</td><td rowspan="1" colspan="1">This study</td></tr><tr><td rowspan="1" colspan="1">63</td><td rowspan="1" colspan="1"><italic><tp:taxon-name><tp:taxon-name-part taxon-name-part-type="genus" reg="Calotes">C.</tp:taxon-name-part> <tp:taxon-name-part taxon-name-part-type="species" reg="maehongsonensis">maehongsonensis</tp:taxon-name-part></tp:taxon-name></italic> sp. nov.</td><td rowspan="1" colspan="1">Mae Hong Son, TH</td><td rowspan="1" colspan="1">M</td><td rowspan="1" colspan="1"><abbrev xmlns:xlink="http://www.w3.org/1999/xlink" xlink:title="Chulalongkorn University Museum of Natural History" xlink:type="simple">CUMZ-R</abbrev>-2823 (paratype)</td><td rowspan="1" colspan="1">–</td><td rowspan="1" colspan="1">–</td><td rowspan="1" colspan="1">A</td><td rowspan="1" colspan="1">This study</td></tr><tr><td rowspan="1" colspan="1">64</td><td rowspan="1" colspan="1"><italic><tp:taxon-name><tp:taxon-name-part taxon-name-part-type="genus" reg="Calotes">C.</tp:taxon-name-part> <tp:taxon-name-part taxon-name-part-type="species" reg="maehongsonensis">maehongsonensis</tp:taxon-name-part></tp:taxon-name></italic> sp. nov.</td><td rowspan="1" colspan="1">Mae Hong Son, TH</td><td rowspan="1" colspan="1">M</td><td rowspan="1" colspan="1"><abbrev xmlns:xlink="http://www.w3.org/1999/xlink" xlink:title="Chulalongkorn University Museum of Natural History" xlink:type="simple">CUMZ-R</abbrev>-2825 (holotype)</td><td rowspan="1" colspan="1">
                <ext-link xmlns:xlink="http://www.w3.org/1999/xlink" xlink:href="PQ212629" ext-link-type="gen" xlink:type="simple">PQ212629</ext-link>
              </td><td rowspan="1" colspan="1">
                <ext-link xmlns:xlink="http://www.w3.org/1999/xlink" xlink:href="PQ218541" ext-link-type="gen" xlink:type="simple">PQ218541</ext-link>
              </td><td rowspan="1" colspan="1">A, B</td><td rowspan="1" colspan="1">This study</td></tr><tr><td rowspan="1" colspan="1">65</td><td rowspan="1" colspan="1"><italic><tp:taxon-name><tp:taxon-name-part taxon-name-part-type="genus" reg="Calotes">C.</tp:taxon-name-part> <tp:taxon-name-part taxon-name-part-type="species" reg="maehongsonensis">maehongsonensis</tp:taxon-name-part></tp:taxon-name></italic> sp. nov.</td><td rowspan="1" colspan="1">Mae Hong Son, TH</td><td rowspan="1" colspan="1">M</td><td rowspan="1" colspan="1"><abbrev xmlns:xlink="http://www.w3.org/1999/xlink" xlink:title="Chulalongkorn University Museum of Natural History" xlink:type="simple">CUMZ-R</abbrev>-2826</td><td rowspan="1" colspan="1">–</td><td rowspan="1" colspan="1">–</td><td rowspan="1" colspan="1">A</td><td rowspan="1" colspan="1">This study</td></tr><tr><td rowspan="1" colspan="1">66</td><td rowspan="1" colspan="1"><italic><tp:taxon-name><tp:taxon-name-part taxon-name-part-type="genus" reg="Calotes">C.</tp:taxon-name-part> <tp:taxon-name-part taxon-name-part-type="species" reg="maehongsonensis">maehongsonensis</tp:taxon-name-part></tp:taxon-name></italic> sp. nov.</td><td rowspan="1" colspan="1">Mae Hong Son, TH</td><td rowspan="1" colspan="1">M</td><td rowspan="1" colspan="1"><abbrev xmlns:xlink="http://www.w3.org/1999/xlink" xlink:title="Chulalongkorn University Museum of Natural History" xlink:type="simple">CUMZ-R</abbrev>-2827 (paratype)</td><td rowspan="1" colspan="1">–</td><td rowspan="1" colspan="1">–</td><td rowspan="1" colspan="1">A</td><td rowspan="1" colspan="1">This study</td></tr><tr><td rowspan="1" colspan="1">67</td><td rowspan="1" colspan="1"><italic><tp:taxon-name><tp:taxon-name-part taxon-name-part-type="genus" reg="Calotes">C.</tp:taxon-name-part> <tp:taxon-name-part taxon-name-part-type="species" reg="maehongsonensis">maehongsonensis</tp:taxon-name-part></tp:taxon-name></italic> sp. nov.</td><td rowspan="1" colspan="1">Mae Hong Son, TH</td><td rowspan="1" colspan="1">M</td><td rowspan="1" colspan="1"><abbrev xmlns:xlink="http://www.w3.org/1999/xlink" xlink:title="Chulalongkorn University Museum of Natural History" xlink:type="simple">CUMZ-R</abbrev>-2828 (paratype)</td><td rowspan="1" colspan="1">–</td><td rowspan="1" colspan="1">–</td><td rowspan="1" colspan="1">A</td><td rowspan="1" colspan="1">This study</td></tr><tr><td rowspan="1" colspan="1">68</td><td rowspan="1" colspan="1"><italic><tp:taxon-name><tp:taxon-name-part taxon-name-part-type="genus" reg="Calotes">C.</tp:taxon-name-part> <tp:taxon-name-part taxon-name-part-type="species" reg="maehongsonensis">maehongsonensis</tp:taxon-name-part></tp:taxon-name></italic> sp. nov.</td><td rowspan="1" colspan="1">Mae Hong Son, TH</td><td rowspan="1" colspan="1">M</td><td rowspan="1" colspan="1"><abbrev xmlns:xlink="http://www.w3.org/1999/xlink" xlink:title="Chulalongkorn University Museum of Natural History" xlink:type="simple">CUMZ-R</abbrev>-2830</td><td rowspan="1" colspan="1">–</td><td rowspan="1" colspan="1">–</td><td rowspan="1" colspan="1">A</td><td rowspan="1" colspan="1">This study</td></tr><tr><td rowspan="1" colspan="1">69</td><td rowspan="1" colspan="1"><italic><tp:taxon-name><tp:taxon-name-part taxon-name-part-type="genus" reg="Calotes">C.</tp:taxon-name-part> <tp:taxon-name-part taxon-name-part-type="species" reg="maehongsonensis">maehongsonensis</tp:taxon-name-part></tp:taxon-name></italic> sp. nov.</td><td rowspan="1" colspan="1">Mae Hong Son, TH</td><td rowspan="1" colspan="1">M</td><td rowspan="1" colspan="1"><abbrev xmlns:xlink="http://www.w3.org/1999/xlink" xlink:title="Chulalongkorn University Museum of Natural History" xlink:type="simple">CUMZ-R</abbrev>-2832 (paratype)</td><td rowspan="1" colspan="1">–</td><td rowspan="1" colspan="1">–</td><td rowspan="1" colspan="1">A</td><td rowspan="1" colspan="1">This study</td></tr><tr><td rowspan="1" colspan="1">70</td><td rowspan="1" colspan="1"><italic><tp:taxon-name><tp:taxon-name-part taxon-name-part-type="genus" reg="Calotes">C.</tp:taxon-name-part> <tp:taxon-name-part taxon-name-part-type="species" reg="maehongsonensis">maehongsonensis</tp:taxon-name-part></tp:taxon-name></italic> sp. nov.</td><td rowspan="1" colspan="1">Mae Hong Son, TH</td><td rowspan="1" colspan="1">F</td><td rowspan="1" colspan="1"><abbrev xmlns:xlink="http://www.w3.org/1999/xlink" xlink:title="Chulalongkorn University Museum of Natural History" xlink:type="simple">CUMZ-R</abbrev>-2824</td><td rowspan="1" colspan="1">–</td><td rowspan="1" colspan="1">–</td><td rowspan="1" colspan="1">A</td><td rowspan="1" colspan="1">This study</td></tr><tr><td rowspan="1" colspan="1">71</td><td rowspan="1" colspan="1"><italic><tp:taxon-name><tp:taxon-name-part taxon-name-part-type="genus" reg="Calotes">C.</tp:taxon-name-part> <tp:taxon-name-part taxon-name-part-type="species" reg="maehongsonensis">maehongsonensis</tp:taxon-name-part></tp:taxon-name></italic> sp. nov.</td><td rowspan="1" colspan="1">Mae Hong Son, TH</td><td rowspan="1" colspan="1">F</td><td rowspan="1" colspan="1"><abbrev xmlns:xlink="http://www.w3.org/1999/xlink" xlink:title="Chulalongkorn University Museum of Natural History" xlink:type="simple">CUMZ-R</abbrev>-2829</td><td rowspan="1" colspan="1">–</td><td rowspan="1" colspan="1">–</td><td rowspan="1" colspan="1">A</td><td rowspan="1" colspan="1">This study</td></tr><tr><td rowspan="1" colspan="1">72</td><td rowspan="1" colspan="1"><italic><tp:taxon-name><tp:taxon-name-part taxon-name-part-type="genus" reg="Calotes">C.</tp:taxon-name-part> <tp:taxon-name-part taxon-name-part-type="species" reg="maehongsonensis">maehongsonensis</tp:taxon-name-part></tp:taxon-name></italic> sp. nov.</td><td rowspan="1" colspan="1">Mae Hong Son, TH</td><td rowspan="1" colspan="1">F</td><td rowspan="1" colspan="1"><abbrev xmlns:xlink="http://www.w3.org/1999/xlink" xlink:title="Chulalongkorn University Museum of Natural History" xlink:type="simple">CUMZ-R</abbrev>-2831</td><td rowspan="1" colspan="1">–</td><td rowspan="1" colspan="1">–</td><td rowspan="1" colspan="1">A</td><td rowspan="1" colspan="1">This study</td></tr><tr><td rowspan="1" colspan="1">73</td><td rowspan="1" colspan="1"><italic><tp:taxon-name><tp:taxon-name-part taxon-name-part-type="genus" reg="Calotes">C.</tp:taxon-name-part> <tp:taxon-name-part taxon-name-part-type="species" reg="maehongsonensis">maehongsonensis</tp:taxon-name-part></tp:taxon-name></italic> sp. nov.</td><td rowspan="1" colspan="1">Mae Hong Son, TH</td><td rowspan="1" colspan="1">F</td><td rowspan="1" colspan="1"><abbrev xmlns:xlink="http://www.w3.org/1999/xlink" xlink:title="Chulalongkorn University Museum of Natural History" xlink:type="simple">CUMZ-R</abbrev>-2833 (paratype)</td><td rowspan="1" colspan="1">
                <ext-link xmlns:xlink="http://www.w3.org/1999/xlink" xlink:href="PQ212630" ext-link-type="gen" xlink:type="simple">PQ212630</ext-link>
              </td><td rowspan="1" colspan="1">
                <ext-link xmlns:xlink="http://www.w3.org/1999/xlink" xlink:href="PQ218542" ext-link-type="gen" xlink:type="simple">PQ218542</ext-link>
              </td><td rowspan="1" colspan="1">A, B</td><td rowspan="1" colspan="1">This study</td></tr><tr><td rowspan="1" colspan="1">74</td><td rowspan="1" colspan="1"><italic><tp:taxon-name><tp:taxon-name-part taxon-name-part-type="genus" reg="Calotes">C.</tp:taxon-name-part> <tp:taxon-name-part taxon-name-part-type="species" reg="maehongsonensis">maehongsonensis</tp:taxon-name-part></tp:taxon-name></italic> sp. nov.</td><td rowspan="1" colspan="1">Mae Hong Son, TH</td><td rowspan="1" colspan="1">F</td><td rowspan="1" colspan="1"><abbrev xmlns:xlink="http://www.w3.org/1999/xlink" xlink:title="Chulalongkorn University Museum of Natural History" xlink:type="simple">CUMZ-R</abbrev>-2834</td><td rowspan="1" colspan="1">–</td><td rowspan="1" colspan="1">–</td><td rowspan="1" colspan="1">A</td><td rowspan="1" colspan="1">This study</td></tr><tr><td rowspan="1" colspan="1">75</td><td rowspan="1" colspan="1"><italic><tp:taxon-name><tp:taxon-name-part taxon-name-part-type="genus" reg="Calotes">C.</tp:taxon-name-part> <tp:taxon-name-part taxon-name-part-type="species" reg="maehongsonensis">maehongsonensis</tp:taxon-name-part></tp:taxon-name></italic> sp. nov.</td><td rowspan="1" colspan="1">Mae Hong Son, TH</td><td rowspan="1" colspan="1">F</td><td rowspan="1" colspan="1"><abbrev xmlns:xlink="http://www.w3.org/1999/xlink" xlink:title="Chulalongkorn University Museum of Natural History" xlink:type="simple">CUMZ-R</abbrev>-2835 (paratype)</td><td rowspan="1" colspan="1">–</td><td rowspan="1" colspan="1">–</td><td rowspan="1" colspan="1">A</td><td rowspan="1" colspan="1">This study</td></tr><tr><td rowspan="1" colspan="1">76</td><td rowspan="1" colspan="1"><italic><tp:taxon-name><tp:taxon-name-part taxon-name-part-type="genus" reg="Calotes">C.</tp:taxon-name-part> <tp:taxon-name-part taxon-name-part-type="species" reg="maehongsonensis">maehongsonensis</tp:taxon-name-part></tp:taxon-name></italic> sp. nov.</td><td rowspan="1" colspan="1">Mae Hong Son, TH</td><td rowspan="1" colspan="1">F</td><td rowspan="1" colspan="1"><abbrev xmlns:xlink="http://www.w3.org/1999/xlink" xlink:title="Chulalongkorn University Museum of Natural History" xlink:type="simple">CUMZ-R</abbrev>-2836 (paratype)</td><td rowspan="1" colspan="1">–</td><td rowspan="1" colspan="1">–</td><td rowspan="1" colspan="1">A</td><td rowspan="1" colspan="1">This study</td></tr><tr><td rowspan="1" colspan="1">77</td><td rowspan="1" colspan="1"><italic><tp:taxon-name><tp:taxon-name-part taxon-name-part-type="genus" reg="Calotes">C.</tp:taxon-name-part> <tp:taxon-name-part taxon-name-part-type="species" reg="maehongsonensis">maehongsonensis</tp:taxon-name-part></tp:taxon-name></italic> sp. nov.</td><td rowspan="1" colspan="1">Mae Hong Son, TH</td><td rowspan="1" colspan="1">F</td><td rowspan="1" colspan="1"><abbrev xmlns:xlink="http://www.w3.org/1999/xlink" xlink:title="Chulalongkorn University Museum of Natural History" xlink:type="simple">CUMZ-R</abbrev>-2837 (paratype)</td><td rowspan="1" colspan="1">–</td><td rowspan="1" colspan="1">–</td><td rowspan="1" colspan="1">A</td><td rowspan="1" colspan="1">This study</td></tr><tr><td rowspan="1" colspan="1">78</td><td rowspan="1" colspan="1"><italic><tp:taxon-name><tp:taxon-name-part taxon-name-part-type="genus" reg="Calotes">C.</tp:taxon-name-part> <tp:taxon-name-part taxon-name-part-type="species" reg="maehongsonensis">maehongsonensis</tp:taxon-name-part></tp:taxon-name></italic> sp. nov.</td><td rowspan="1" colspan="1">Mae Hong Son, TH</td><td rowspan="1" colspan="1">F</td><td rowspan="1" colspan="1"><abbrev xmlns:xlink="http://www.w3.org/1999/xlink" xlink:title="Chulalongkorn University Museum of Natural History" xlink:type="simple">CUMZ-R</abbrev>-2838</td><td rowspan="1" colspan="1">–</td><td rowspan="1" colspan="1">–</td><td rowspan="1" colspan="1">A</td><td rowspan="1" colspan="1">This study</td></tr><tr><td rowspan="1" colspan="1">79</td><td rowspan="1" colspan="1"><italic><tp:taxon-name><tp:taxon-name-part taxon-name-part-type="genus" reg="Calotes">C.</tp:taxon-name-part> <tp:taxon-name-part taxon-name-part-type="species" reg="maehongsonensis">maehongsonensis</tp:taxon-name-part></tp:taxon-name></italic> sp. nov.</td><td rowspan="1" colspan="1">Mae Hong Son, TH</td><td rowspan="1" colspan="1">F</td><td rowspan="1" colspan="1"><abbrev xmlns:xlink="http://www.w3.org/1999/xlink" xlink:title="Chulalongkorn University Museum of Natural History" xlink:type="simple">CUMZ-R</abbrev>-2839 (paratype)</td><td rowspan="1" colspan="1">
                <ext-link xmlns:xlink="http://www.w3.org/1999/xlink" xlink:href="PQ212631" ext-link-type="gen" xlink:type="simple">PQ212631</ext-link>
              </td><td rowspan="1" colspan="1">
                <ext-link xmlns:xlink="http://www.w3.org/1999/xlink" xlink:href="PQ218543" ext-link-type="gen" xlink:type="simple">PQ218543</ext-link>
              </td><td rowspan="1" colspan="1">A, B</td><td rowspan="1" colspan="1">This study</td></tr><tr><td rowspan="1" colspan="1">80</td><td rowspan="1" colspan="1"><italic><tp:taxon-name><tp:taxon-name-part taxon-name-part-type="genus" reg="Calotes">C.</tp:taxon-name-part> <tp:taxon-name-part taxon-name-part-type="species" reg="maehongsonensis">maehongsonensis</tp:taxon-name-part></tp:taxon-name></italic> sp. nov.</td><td rowspan="1" colspan="1">Kanchanaburi, TH</td><td rowspan="1" colspan="1">M</td><td rowspan="1" colspan="1"><abbrev xmlns:xlink="http://www.w3.org/1999/xlink" xlink:title="Chulalongkorn University Museum of Natural History" xlink:type="simple">CUMZ-R</abbrev>-2971</td><td rowspan="1" colspan="1">
                <ext-link xmlns:xlink="http://www.w3.org/1999/xlink" xlink:href="PQ212628" ext-link-type="gen" xlink:type="simple">PQ212628</ext-link>
              </td><td rowspan="1" colspan="1">
                <ext-link xmlns:xlink="http://www.w3.org/1999/xlink" xlink:href="PQ218540" ext-link-type="gen" xlink:type="simple">PQ218540</ext-link>
              </td><td rowspan="1" colspan="1">B</td><td rowspan="1" colspan="1">This study</td></tr><tr><td rowspan="1" colspan="1">81</td><td rowspan="1" colspan="1">
                <italic>
                  <tp:taxon-name><tp:taxon-name-part taxon-name-part-type="genus" reg="Calotes">C.</tp:taxon-name-part> <tp:taxon-name-part taxon-name-part-type="species" reg="irawadi">irawadi</tp:taxon-name-part></tp:taxon-name>
                </italic>
              </td><td rowspan="1" colspan="1">Magway, MM</td><td rowspan="1" colspan="1">M</td><td rowspan="1" colspan="1"><abbrev xmlns:xlink="http://www.w3.org/1999/xlink" xlink:title="United States National Museum" xlink:type="simple">USNM</abbrev>562998</td><td rowspan="1" colspan="1">–</td><td rowspan="1" colspan="1">–</td><td rowspan="1" colspan="1">A</td><td rowspan="1" colspan="1">Zug et al. (2006)</td></tr><tr><td rowspan="1" colspan="1">82</td><td rowspan="1" colspan="1">
                <italic>
                  <tp:taxon-name><tp:taxon-name-part taxon-name-part-type="genus" reg="Calotes">C.</tp:taxon-name-part> <tp:taxon-name-part taxon-name-part-type="species" reg="irawadi">irawadi</tp:taxon-name-part></tp:taxon-name>
                </italic>
              </td><td rowspan="1" colspan="1">Magway, MM</td><td rowspan="1" colspan="1">M</td><td rowspan="1" colspan="1"><abbrev xmlns:xlink="http://www.w3.org/1999/xlink" xlink:title="California Academy of Sciences" xlink:type="simple">CAS</abbrev> 213663</td><td rowspan="1" colspan="1">–</td><td rowspan="1" colspan="1">–</td><td rowspan="1" colspan="1">A</td><td rowspan="1" colspan="1">Zug et al. (2006)</td></tr><tr><td rowspan="1" colspan="1">83</td><td rowspan="1" colspan="1">
                <italic>
                  <tp:taxon-name><tp:taxon-name-part taxon-name-part-type="genus" reg="Calotes">C.</tp:taxon-name-part> <tp:taxon-name-part taxon-name-part-type="species" reg="irawadi">irawadi</tp:taxon-name-part></tp:taxon-name>
                </italic>
              </td><td rowspan="1" colspan="1">Magway, MM</td><td rowspan="1" colspan="1">M</td><td rowspan="1" colspan="1"><abbrev xmlns:xlink="http://www.w3.org/1999/xlink" xlink:title="California Academy of Sciences" xlink:type="simple">CAS</abbrev> 213685</td><td rowspan="1" colspan="1">–</td><td rowspan="1" colspan="1">–</td><td rowspan="1" colspan="1">A</td><td rowspan="1" colspan="1">Zug et al. (2006)</td></tr><tr><td rowspan="1" colspan="1">84</td><td rowspan="1" colspan="1">
                <italic>
                  <tp:taxon-name><tp:taxon-name-part taxon-name-part-type="genus" reg="Calotes">C.</tp:taxon-name-part> <tp:taxon-name-part taxon-name-part-type="species" reg="irawadi">irawadi</tp:taxon-name-part></tp:taxon-name>
                </italic>
              </td><td rowspan="1" colspan="1">Magway, MM</td><td rowspan="1" colspan="1">M</td><td rowspan="1" colspan="1"><abbrev xmlns:xlink="http://www.w3.org/1999/xlink" xlink:title="California Academy of Sciences" xlink:type="simple">CAS</abbrev> 213726</td><td rowspan="1" colspan="1">–</td><td rowspan="1" colspan="1">–</td><td rowspan="1" colspan="1">A</td><td rowspan="1" colspan="1">Zug et al. (2006)</td></tr><tr><td rowspan="1" colspan="1">85</td><td rowspan="1" colspan="1">
                <italic>
                  <tp:taxon-name><tp:taxon-name-part taxon-name-part-type="genus" reg="Calotes">C.</tp:taxon-name-part> <tp:taxon-name-part taxon-name-part-type="species" reg="irawadi">irawadi</tp:taxon-name-part></tp:taxon-name>
                </italic>
              </td><td rowspan="1" colspan="1">Magway, MM</td><td rowspan="1" colspan="1">M</td><td rowspan="1" colspan="1"><abbrev xmlns:xlink="http://www.w3.org/1999/xlink" xlink:title="California Academy of Sciences" xlink:type="simple">CAS</abbrev> 213727</td><td rowspan="1" colspan="1">–</td><td rowspan="1" colspan="1">–</td><td rowspan="1" colspan="1">A</td><td rowspan="1" colspan="1">Zug et al. (2006)</td></tr><tr><td rowspan="1" colspan="1">86</td><td rowspan="1" colspan="1">
                <italic>
                  <tp:taxon-name><tp:taxon-name-part taxon-name-part-type="genus" reg="Calotes">C.</tp:taxon-name-part> <tp:taxon-name-part taxon-name-part-type="species" reg="irawadi">irawadi</tp:taxon-name-part></tp:taxon-name>
                </italic>
              </td><td rowspan="1" colspan="1">Magway, MM</td><td rowspan="1" colspan="1">M</td><td rowspan="1" colspan="1"><abbrev xmlns:xlink="http://www.w3.org/1999/xlink" xlink:title="California Academy of Sciences" xlink:type="simple">CAS</abbrev> 213865</td><td rowspan="1" colspan="1">–</td><td rowspan="1" colspan="1">–</td><td rowspan="1" colspan="1">A</td><td rowspan="1" colspan="1">Zug et al. (2006)</td></tr><tr><td rowspan="1" colspan="1">87</td><td rowspan="1" colspan="1">
                <italic>
                  <tp:taxon-name><tp:taxon-name-part taxon-name-part-type="genus" reg="Calotes">C.</tp:taxon-name-part> <tp:taxon-name-part taxon-name-part-type="species" reg="irawadi">irawadi</tp:taxon-name-part></tp:taxon-name>
                </italic>
              </td><td rowspan="1" colspan="1">Magway, MM</td><td rowspan="1" colspan="1">M</td><td rowspan="1" colspan="1"><abbrev xmlns:xlink="http://www.w3.org/1999/xlink" xlink:title="California Academy of Sciences" xlink:type="simple">CAS</abbrev> 213899</td><td rowspan="1" colspan="1">–</td><td rowspan="1" colspan="1">–</td><td rowspan="1" colspan="1">A</td><td rowspan="1" colspan="1">Zug et al. (2006)</td></tr><tr><td rowspan="1" colspan="1">88</td><td rowspan="1" colspan="1">
                <italic>
                  <tp:taxon-name><tp:taxon-name-part taxon-name-part-type="genus" reg="Calotes">C.</tp:taxon-name-part> <tp:taxon-name-part taxon-name-part-type="species" reg="irawadi">irawadi</tp:taxon-name-part></tp:taxon-name>
                </italic>
              </td><td rowspan="1" colspan="1">Magway, MM</td><td rowspan="1" colspan="1">M</td><td rowspan="1" colspan="1"><abbrev xmlns:xlink="http://www.w3.org/1999/xlink" xlink:title="California Academy of Sciences" xlink:type="simple">CAS</abbrev> 216136</td><td rowspan="1" colspan="1">–</td><td rowspan="1" colspan="1">–</td><td rowspan="1" colspan="1">A</td><td rowspan="1" colspan="1">Zug et al. (2006)</td></tr><tr><td rowspan="1" colspan="1">89</td><td rowspan="1" colspan="1">
                <italic>
                  <tp:taxon-name><tp:taxon-name-part taxon-name-part-type="genus" reg="Calotes">C.</tp:taxon-name-part> <tp:taxon-name-part taxon-name-part-type="species" reg="irawadi">irawadi</tp:taxon-name-part></tp:taxon-name>
                </italic>
              </td><td rowspan="1" colspan="1">Sagaing, MM</td><td rowspan="1" colspan="1">M</td><td rowspan="1" colspan="1"><abbrev xmlns:xlink="http://www.w3.org/1999/xlink" xlink:title="United States National Museum" xlink:type="simple">USNM</abbrev>562987</td><td rowspan="1" colspan="1">–</td><td rowspan="1" colspan="1">–</td><td rowspan="1" colspan="1">A</td><td rowspan="1" colspan="1">Zug et al. (2006)</td></tr><tr><td rowspan="1" colspan="1">90</td><td rowspan="1" colspan="1">
                <italic>
                  <tp:taxon-name><tp:taxon-name-part taxon-name-part-type="genus" reg="Calotes">C.</tp:taxon-name-part> <tp:taxon-name-part taxon-name-part-type="species" reg="irawadi">irawadi</tp:taxon-name-part></tp:taxon-name>
                </italic>
              </td><td rowspan="1" colspan="1">Sagaing, MM</td><td rowspan="1" colspan="1">M</td><td rowspan="1" colspan="1"><abbrev xmlns:xlink="http://www.w3.org/1999/xlink" xlink:title="United States National Museum" xlink:type="simple">USNM</abbrev>562989</td><td rowspan="1" colspan="1">–</td><td rowspan="1" colspan="1">–</td><td rowspan="1" colspan="1">A</td><td rowspan="1" colspan="1">Zug et al. (2006)</td></tr><tr><td rowspan="1" colspan="1">91</td><td rowspan="1" colspan="1">
                <italic>
                  <tp:taxon-name><tp:taxon-name-part taxon-name-part-type="genus" reg="Calotes">C.</tp:taxon-name-part> <tp:taxon-name-part taxon-name-part-type="species" reg="irawadi">irawadi</tp:taxon-name-part></tp:taxon-name>
                </italic>
              </td><td rowspan="1" colspan="1">Sagaing, MM</td><td rowspan="1" colspan="1">M</td><td rowspan="1" colspan="1"><abbrev xmlns:xlink="http://www.w3.org/1999/xlink" xlink:title="United States National Museum" xlink:type="simple">USNM</abbrev>562990</td><td rowspan="1" colspan="1">–</td><td rowspan="1" colspan="1">–</td><td rowspan="1" colspan="1">A</td><td rowspan="1" colspan="1">Zug et al. (2006)</td></tr><tr><td rowspan="1" colspan="1">92</td><td rowspan="1" colspan="1">
                <italic>
                  <tp:taxon-name><tp:taxon-name-part taxon-name-part-type="genus" reg="Calotes">C.</tp:taxon-name-part> <tp:taxon-name-part taxon-name-part-type="species" reg="irawadi">irawadi</tp:taxon-name-part></tp:taxon-name>
                </italic>
              </td><td rowspan="1" colspan="1">Sagaing, MM</td><td rowspan="1" colspan="1">M</td><td rowspan="1" colspan="1"><abbrev xmlns:xlink="http://www.w3.org/1999/xlink" xlink:title="California Academy of Sciences" xlink:type="simple">CAS</abbrev> 215709</td><td rowspan="1" colspan="1">–</td><td rowspan="1" colspan="1">–</td><td rowspan="1" colspan="1">A</td><td rowspan="1" colspan="1">Zug et al. (2006)</td></tr><tr><td rowspan="1" colspan="1">93</td><td rowspan="1" colspan="1">
                <italic>
                  <tp:taxon-name><tp:taxon-name-part taxon-name-part-type="genus" reg="Calotes">C.</tp:taxon-name-part> <tp:taxon-name-part taxon-name-part-type="species" reg="irawadi">irawadi</tp:taxon-name-part></tp:taxon-name>
                </italic>
              </td><td rowspan="1" colspan="1">Sagaing, MM</td><td rowspan="1" colspan="1">M</td><td rowspan="1" colspan="1"><abbrev xmlns:xlink="http://www.w3.org/1999/xlink" xlink:title="California Academy of Sciences" xlink:type="simple">CAS</abbrev> 215423</td><td rowspan="1" colspan="1">–</td><td rowspan="1" colspan="1">–</td><td rowspan="1" colspan="1">A</td><td rowspan="1" colspan="1">Zug et al. (2006)</td></tr><tr><td rowspan="1" colspan="1">94</td><td rowspan="1" colspan="1">
                <italic>
                  <tp:taxon-name><tp:taxon-name-part taxon-name-part-type="genus" reg="Calotes">C.</tp:taxon-name-part> <tp:taxon-name-part taxon-name-part-type="species" reg="irawadi">irawadi</tp:taxon-name-part></tp:taxon-name>
                </italic>
              </td><td rowspan="1" colspan="1">Sagaing, MM</td><td rowspan="1" colspan="1">M</td><td rowspan="1" colspan="1"><abbrev xmlns:xlink="http://www.w3.org/1999/xlink" xlink:title="United States National Museum" xlink:type="simple">USNM</abbrev>520543 (holotype)</td><td rowspan="1" colspan="1">–</td><td rowspan="1" colspan="1">–</td><td rowspan="1" colspan="1">A</td><td rowspan="1" colspan="1">Zug et al. (2006)</td></tr><tr><td rowspan="1" colspan="1">95</td><td rowspan="1" colspan="1">
                <italic>
                  <tp:taxon-name><tp:taxon-name-part taxon-name-part-type="genus" reg="Calotes">C.</tp:taxon-name-part> <tp:taxon-name-part taxon-name-part-type="species" reg="irawadi">irawadi</tp:taxon-name-part></tp:taxon-name>
                </italic>
              </td><td rowspan="1" colspan="1">Sagaing, MM</td><td rowspan="1" colspan="1">M</td><td rowspan="1" colspan="1"><abbrev xmlns:xlink="http://www.w3.org/1999/xlink" xlink:title="California Academy of Sciences" xlink:type="simple">CAS</abbrev> 215426</td><td rowspan="1" colspan="1">–</td><td rowspan="1" colspan="1">–</td><td rowspan="1" colspan="1">A</td><td rowspan="1" colspan="1">Zug et al. (2006)</td></tr><tr><td rowspan="1" colspan="1">96</td><td rowspan="1" colspan="1">
                <italic>
                  <tp:taxon-name><tp:taxon-name-part taxon-name-part-type="genus" reg="Calotes">C.</tp:taxon-name-part> <tp:taxon-name-part taxon-name-part-type="species" reg="irawadi">irawadi</tp:taxon-name-part></tp:taxon-name>
                </italic>
              </td><td rowspan="1" colspan="1">Sagaing, MM</td><td rowspan="1" colspan="1">M</td><td rowspan="1" colspan="1"><abbrev xmlns:xlink="http://www.w3.org/1999/xlink" xlink:title="California Academy of Sciences" xlink:type="simple">CAS</abbrev> 215427</td><td rowspan="1" colspan="1">–</td><td rowspan="1" colspan="1">–</td><td rowspan="1" colspan="1">A</td><td rowspan="1" colspan="1">Zug et al. (2006)</td></tr><tr><td rowspan="1" colspan="1">97</td><td rowspan="1" colspan="1">
                <italic>
                  <tp:taxon-name><tp:taxon-name-part taxon-name-part-type="genus" reg="Calotes">C.</tp:taxon-name-part> <tp:taxon-name-part taxon-name-part-type="species" reg="irawadi">irawadi</tp:taxon-name-part></tp:taxon-name>
                </italic>
              </td><td rowspan="1" colspan="1">Sagaing, MM</td><td rowspan="1" colspan="1">M</td><td rowspan="1" colspan="1"><abbrev xmlns:xlink="http://www.w3.org/1999/xlink" xlink:title="California Academy of Sciences" xlink:type="simple">CAS</abbrev> 215428</td><td rowspan="1" colspan="1">–</td><td rowspan="1" colspan="1">–</td><td rowspan="1" colspan="1">A</td><td rowspan="1" colspan="1">Zug et al. (2006)</td></tr><tr><td rowspan="1" colspan="1">98</td><td rowspan="1" colspan="1">
                <italic>
                  <tp:taxon-name><tp:taxon-name-part taxon-name-part-type="genus" reg="Calotes">C.</tp:taxon-name-part> <tp:taxon-name-part taxon-name-part-type="species" reg="irawadi">irawadi</tp:taxon-name-part></tp:taxon-name>
                </italic>
              </td><td rowspan="1" colspan="1">Sagaing, MM</td><td rowspan="1" colspan="1">M</td><td rowspan="1" colspan="1"><abbrev xmlns:xlink="http://www.w3.org/1999/xlink" xlink:title="California Academy of Sciences" xlink:type="simple">CAS</abbrev> 215429</td><td rowspan="1" colspan="1">–</td><td rowspan="1" colspan="1">–</td><td rowspan="1" colspan="1">A</td><td rowspan="1" colspan="1">Zug et al. (2006)</td></tr><tr><td rowspan="1" colspan="1">99</td><td rowspan="1" colspan="1">
                <italic>
                  <tp:taxon-name><tp:taxon-name-part taxon-name-part-type="genus" reg="Calotes">C.</tp:taxon-name-part> <tp:taxon-name-part taxon-name-part-type="species" reg="irawadi">irawadi</tp:taxon-name-part></tp:taxon-name>
                </italic>
              </td><td rowspan="1" colspan="1">Sagaing, MM</td><td rowspan="1" colspan="1">M</td><td rowspan="1" colspan="1"><abbrev xmlns:xlink="http://www.w3.org/1999/xlink" xlink:title="California Academy of Sciences" xlink:type="simple">CAS</abbrev> 215535</td><td rowspan="1" colspan="1">–</td><td rowspan="1" colspan="1">–</td><td rowspan="1" colspan="1">A</td><td rowspan="1" colspan="1">Zug et al. (2006)</td></tr><tr><td rowspan="1" colspan="1">100</td><td rowspan="1" colspan="1">
                <italic>
                  <tp:taxon-name><tp:taxon-name-part taxon-name-part-type="genus" reg="Calotes">C.</tp:taxon-name-part> <tp:taxon-name-part taxon-name-part-type="species" reg="irawadi">irawadi</tp:taxon-name-part></tp:taxon-name>
                </italic>
              </td><td rowspan="1" colspan="1">Sagaing, MM</td><td rowspan="1" colspan="1">M</td><td rowspan="1" colspan="1"><abbrev xmlns:xlink="http://www.w3.org/1999/xlink" xlink:title="California Academy of Sciences" xlink:type="simple">CAS</abbrev> 215641</td><td rowspan="1" colspan="1">–</td><td rowspan="1" colspan="1">–</td><td rowspan="1" colspan="1">A</td><td rowspan="1" colspan="1">Zug et al. (2006)</td></tr><tr><td rowspan="1" colspan="1">101</td><td rowspan="1" colspan="1">
                <italic>
                  <tp:taxon-name><tp:taxon-name-part taxon-name-part-type="genus" reg="Calotes">C.</tp:taxon-name-part> <tp:taxon-name-part taxon-name-part-type="species" reg="irawadi">irawadi</tp:taxon-name-part></tp:taxon-name>
                </italic>
              </td><td rowspan="1" colspan="1">Sagaing, MM</td><td rowspan="1" colspan="1">M</td><td rowspan="1" colspan="1"><abbrev xmlns:xlink="http://www.w3.org/1999/xlink" xlink:title="California Academy of Sciences" xlink:type="simple">CAS</abbrev> 215787</td><td rowspan="1" colspan="1">–</td><td rowspan="1" colspan="1">–</td><td rowspan="1" colspan="1">A</td><td rowspan="1" colspan="1">Zug et al. (2006)</td></tr><tr><td rowspan="1" colspan="1">102</td><td rowspan="1" colspan="1">
                <italic>
                  <tp:taxon-name><tp:taxon-name-part taxon-name-part-type="genus" reg="Calotes">C.</tp:taxon-name-part> <tp:taxon-name-part taxon-name-part-type="species" reg="irawadi">irawadi</tp:taxon-name-part></tp:taxon-name>
                </italic>
              </td><td rowspan="1" colspan="1">Sagaing, MM</td><td rowspan="1" colspan="1">M</td><td rowspan="1" colspan="1"><abbrev xmlns:xlink="http://www.w3.org/1999/xlink" xlink:title="United States National Museum" xlink:type="simple">USNM</abbrev>562991</td><td rowspan="1" colspan="1">–</td><td rowspan="1" colspan="1">–</td><td rowspan="1" colspan="1">A</td><td rowspan="1" colspan="1">Zug et al. (2006)</td></tr><tr><td rowspan="1" colspan="1">103</td><td rowspan="1" colspan="1">
                <italic>
                  <tp:taxon-name><tp:taxon-name-part taxon-name-part-type="genus" reg="Calotes">C.</tp:taxon-name-part> <tp:taxon-name-part taxon-name-part-type="species" reg="irawadi">irawadi</tp:taxon-name-part></tp:taxon-name>
                </italic>
              </td><td rowspan="1" colspan="1">Sagaing, MM</td><td rowspan="1" colspan="1">M</td><td rowspan="1" colspan="1"><abbrev xmlns:xlink="http://www.w3.org/1999/xlink" xlink:title="United States National Museum" xlink:type="simple">USNM</abbrev>562992</td><td rowspan="1" colspan="1">–</td><td rowspan="1" colspan="1">–</td><td rowspan="1" colspan="1">A</td><td rowspan="1" colspan="1">Zug et al. (2006)</td></tr><tr><td rowspan="1" colspan="1">104</td><td rowspan="1" colspan="1">
                <italic>
                  <tp:taxon-name><tp:taxon-name-part taxon-name-part-type="genus" reg="Calotes">C.</tp:taxon-name-part> <tp:taxon-name-part taxon-name-part-type="species" reg="irawadi">irawadi</tp:taxon-name-part></tp:taxon-name>
                </italic>
              </td><td rowspan="1" colspan="1">Mandalay, MM</td><td rowspan="1" colspan="1">M</td><td rowspan="1" colspan="1"><abbrev xmlns:xlink="http://www.w3.org/1999/xlink" xlink:title="United States National Museum" xlink:type="simple">USNM</abbrev>562996</td><td rowspan="1" colspan="1">–</td><td rowspan="1" colspan="1">–</td><td rowspan="1" colspan="1">A</td><td rowspan="1" colspan="1">Zug et al. (2006)</td></tr><tr><td rowspan="1" colspan="1">105</td><td rowspan="1" colspan="1">
                <italic>
                  <tp:taxon-name><tp:taxon-name-part taxon-name-part-type="genus" reg="Calotes">C.</tp:taxon-name-part> <tp:taxon-name-part taxon-name-part-type="species" reg="irawadi">irawadi</tp:taxon-name-part></tp:taxon-name>
                </italic>
              </td><td rowspan="1" colspan="1">Mandalay, MM</td><td rowspan="1" colspan="1">M</td><td rowspan="1" colspan="1"><abbrev xmlns:xlink="http://www.w3.org/1999/xlink" xlink:title="California Academy of Sciences" xlink:type="simple">CAS</abbrev> 214015</td><td rowspan="1" colspan="1">–</td><td rowspan="1" colspan="1">–</td><td rowspan="1" colspan="1">A</td><td rowspan="1" colspan="1">Zug et al. (2006)</td></tr><tr><td rowspan="1" colspan="1">106</td><td rowspan="1" colspan="1">
                <italic>
                  <tp:taxon-name><tp:taxon-name-part taxon-name-part-type="genus" reg="Calotes">C.</tp:taxon-name-part> <tp:taxon-name-part taxon-name-part-type="species" reg="irawadi">irawadi</tp:taxon-name-part></tp:taxon-name>
                </italic>
              </td><td rowspan="1" colspan="1">Mandalay, MM</td><td rowspan="1" colspan="1">M</td><td rowspan="1" colspan="1"><abbrev xmlns:xlink="http://www.w3.org/1999/xlink" xlink:title="California Academy of Sciences" xlink:type="simple">CAS</abbrev> 213954</td><td rowspan="1" colspan="1">–</td><td rowspan="1" colspan="1">–</td><td rowspan="1" colspan="1">A</td><td rowspan="1" colspan="1">Zug et al. (2006)</td></tr><tr><td rowspan="1" colspan="1">107</td><td rowspan="1" colspan="1">
                <italic>
                  <tp:taxon-name><tp:taxon-name-part taxon-name-part-type="genus" reg="Calotes">C.</tp:taxon-name-part> <tp:taxon-name-part taxon-name-part-type="species" reg="irawadi">irawadi</tp:taxon-name-part></tp:taxon-name>
                </italic>
              </td><td rowspan="1" colspan="1">Mandalay, MM</td><td rowspan="1" colspan="1">M</td><td rowspan="1" colspan="1"><abbrev xmlns:xlink="http://www.w3.org/1999/xlink" xlink:title="California Academy of Sciences" xlink:type="simple">CAS</abbrev> 214086</td><td rowspan="1" colspan="1">–</td><td rowspan="1" colspan="1">–</td><td rowspan="1" colspan="1">A</td><td rowspan="1" colspan="1">Zug et al. (2006)</td></tr><tr><td rowspan="1" colspan="1">108</td><td rowspan="1" colspan="1">
                <italic>
                  <tp:taxon-name><tp:taxon-name-part taxon-name-part-type="genus" reg="Calotes">C.</tp:taxon-name-part> <tp:taxon-name-part taxon-name-part-type="species" reg="irawadi">irawadi</tp:taxon-name-part></tp:taxon-name>
                </italic>
              </td><td rowspan="1" colspan="1">Mandalay, MM</td><td rowspan="1" colspan="1">M</td><td rowspan="1" colspan="1"><abbrev xmlns:xlink="http://www.w3.org/1999/xlink" xlink:title="California Academy of Sciences" xlink:type="simple">CAS</abbrev> 210605</td><td rowspan="1" colspan="1">–</td><td rowspan="1" colspan="1">–</td><td rowspan="1" colspan="1">A</td><td rowspan="1" colspan="1">Zug et al. (2006)</td></tr><tr><td rowspan="1" colspan="1">109</td><td rowspan="1" colspan="1">
                <italic>
                  <tp:taxon-name><tp:taxon-name-part taxon-name-part-type="genus" reg="Calotes">C.</tp:taxon-name-part> <tp:taxon-name-part taxon-name-part-type="species" reg="irawadi">irawadi</tp:taxon-name-part></tp:taxon-name>
                </italic>
              </td><td rowspan="1" colspan="1">Sagaing, MM</td><td rowspan="1" colspan="1">F</td><td rowspan="1" colspan="1"><abbrev xmlns:xlink="http://www.w3.org/1999/xlink" xlink:title="United States National Museum" xlink:type="simple">USNM</abbrev>520546</td><td rowspan="1" colspan="1">–</td><td rowspan="1" colspan="1">–</td><td rowspan="1" colspan="1">A</td><td rowspan="1" colspan="1">Zug et al. (2006)</td></tr><tr><td rowspan="1" colspan="1">110</td><td rowspan="1" colspan="1">
                <italic>
                  <tp:taxon-name><tp:taxon-name-part taxon-name-part-type="genus" reg="Calotes">C.</tp:taxon-name-part> <tp:taxon-name-part taxon-name-part-type="species" reg="irawadi">irawadi</tp:taxon-name-part></tp:taxon-name>
                </italic>
              </td><td rowspan="1" colspan="1">Sagaing, MM</td><td rowspan="1" colspan="1">F</td><td rowspan="1" colspan="1"><abbrev xmlns:xlink="http://www.w3.org/1999/xlink" xlink:title="United States National Museum" xlink:type="simple">USNM</abbrev>524043</td><td rowspan="1" colspan="1">–</td><td rowspan="1" colspan="1">–</td><td rowspan="1" colspan="1">A</td><td rowspan="1" colspan="1">Zug et al. (2006)</td></tr><tr><td rowspan="1" colspan="1">111</td><td rowspan="1" colspan="1">
                <italic>
                  <tp:taxon-name><tp:taxon-name-part taxon-name-part-type="genus" reg="Calotes">C.</tp:taxon-name-part> <tp:taxon-name-part taxon-name-part-type="species" reg="irawadi">irawadi</tp:taxon-name-part></tp:taxon-name>
                </italic>
              </td><td rowspan="1" colspan="1">Sagaing, MM</td><td rowspan="1" colspan="1">F</td><td rowspan="1" colspan="1"><abbrev xmlns:xlink="http://www.w3.org/1999/xlink" xlink:title="California Academy of Sciences" xlink:type="simple">CAS</abbrev> 213891</td><td rowspan="1" colspan="1">–</td><td rowspan="1" colspan="1">–</td><td rowspan="1" colspan="1">A</td><td rowspan="1" colspan="1">Zug et al. (2006)</td></tr><tr><td rowspan="1" colspan="1">112</td><td rowspan="1" colspan="1">
                <italic>
                  <tp:taxon-name><tp:taxon-name-part taxon-name-part-type="genus" reg="Calotes">C.</tp:taxon-name-part> <tp:taxon-name-part taxon-name-part-type="species" reg="irawadi">irawadi</tp:taxon-name-part></tp:taxon-name>
                </italic>
              </td><td rowspan="1" colspan="1">Sagaing, MM</td><td rowspan="1" colspan="1">F</td><td rowspan="1" colspan="1"><abbrev xmlns:xlink="http://www.w3.org/1999/xlink" xlink:title="United States National Museum" xlink:type="simple">USNM</abbrev>562988</td><td rowspan="1" colspan="1">–</td><td rowspan="1" colspan="1">–</td><td rowspan="1" colspan="1">A</td><td rowspan="1" colspan="1">Zug et al. (2006)</td></tr><tr><td rowspan="1" colspan="1">113</td><td rowspan="1" colspan="1">
                <italic>
                  <tp:taxon-name><tp:taxon-name-part taxon-name-part-type="genus" reg="Calotes">C.</tp:taxon-name-part> <tp:taxon-name-part taxon-name-part-type="species" reg="irawadi">irawadi</tp:taxon-name-part></tp:taxon-name>
                </italic>
              </td><td rowspan="1" colspan="1">Sagaing, MM</td><td rowspan="1" colspan="1">F</td><td rowspan="1" colspan="1"><abbrev xmlns:xlink="http://www.w3.org/1999/xlink" xlink:title="California Academy of Sciences" xlink:type="simple">CAS</abbrev> 214009</td><td rowspan="1" colspan="1">–</td><td rowspan="1" colspan="1">–</td><td rowspan="1" colspan="1">A</td><td rowspan="1" colspan="1">Zug et al. (2006)</td></tr><tr><td rowspan="1" colspan="1">114</td><td rowspan="1" colspan="1">
                <italic>
                  <tp:taxon-name><tp:taxon-name-part taxon-name-part-type="genus" reg="Calotes">C.</tp:taxon-name-part> <tp:taxon-name-part taxon-name-part-type="species" reg="irawadi">irawadi</tp:taxon-name-part></tp:taxon-name>
                </italic>
              </td><td rowspan="1" colspan="1">Sagaing, MM</td><td rowspan="1" colspan="1">F</td><td rowspan="1" colspan="1"><abbrev xmlns:xlink="http://www.w3.org/1999/xlink" xlink:title="California Academy of Sciences" xlink:type="simple">CAS</abbrev> 231230</td><td rowspan="1" colspan="1">–</td><td rowspan="1" colspan="1">–</td><td rowspan="1" colspan="1">A</td><td rowspan="1" colspan="1">Zug et al. (2006)</td></tr><tr><td rowspan="1" colspan="1">115</td><td rowspan="1" colspan="1">
                <italic>
                  <tp:taxon-name><tp:taxon-name-part taxon-name-part-type="genus" reg="Calotes">C.</tp:taxon-name-part> <tp:taxon-name-part taxon-name-part-type="species" reg="irawadi">irawadi</tp:taxon-name-part></tp:taxon-name>
                </italic>
              </td><td rowspan="1" colspan="1">Sagaing, MM</td><td rowspan="1" colspan="1">F</td><td rowspan="1" colspan="1"><abbrev xmlns:xlink="http://www.w3.org/1999/xlink" xlink:title="California Academy of Sciences" xlink:type="simple">CAS</abbrev> 214140</td><td rowspan="1" colspan="1">–</td><td rowspan="1" colspan="1">–</td><td rowspan="1" colspan="1">A</td><td rowspan="1" colspan="1">Zug et al. (2006)</td></tr><tr><td rowspan="1" colspan="1">116</td><td rowspan="1" colspan="1">
                <italic>
                  <tp:taxon-name><tp:taxon-name-part taxon-name-part-type="genus" reg="Calotes">C.</tp:taxon-name-part> <tp:taxon-name-part taxon-name-part-type="species" reg="irawadi">irawadi</tp:taxon-name-part></tp:taxon-name>
                </italic>
              </td><td rowspan="1" colspan="1">Sagaing, MM</td><td rowspan="1" colspan="1">F</td><td rowspan="1" colspan="1"><abbrev xmlns:xlink="http://www.w3.org/1999/xlink" xlink:title="United States National Museum" xlink:type="simple">USNM</abbrev>562993</td><td rowspan="1" colspan="1">–</td><td rowspan="1" colspan="1">–</td><td rowspan="1" colspan="1">A</td><td rowspan="1" colspan="1">Zug et al. (2006)</td></tr><tr><td rowspan="1" colspan="1">117</td><td rowspan="1" colspan="1">
                <italic>
                  <tp:taxon-name><tp:taxon-name-part taxon-name-part-type="genus" reg="Calotes">C.</tp:taxon-name-part> <tp:taxon-name-part taxon-name-part-type="species" reg="irawadi">irawadi</tp:taxon-name-part></tp:taxon-name>
                </italic>
              </td><td rowspan="1" colspan="1">Mandalay, MM</td><td rowspan="1" colspan="1">F</td><td rowspan="1" colspan="1"><abbrev xmlns:xlink="http://www.w3.org/1999/xlink" xlink:title="United States National Museum" xlink:type="simple">USNM</abbrev>563003</td><td rowspan="1" colspan="1">–</td><td rowspan="1" colspan="1">–</td><td rowspan="1" colspan="1">A</td><td rowspan="1" colspan="1">Zug et al. (2006)</td></tr><tr><td rowspan="1" colspan="1">118</td><td rowspan="1" colspan="1">
                <italic>
                  <tp:taxon-name><tp:taxon-name-part taxon-name-part-type="genus" reg="Calotes">C.</tp:taxon-name-part> <tp:taxon-name-part taxon-name-part-type="species" reg="irawadi">irawadi</tp:taxon-name-part></tp:taxon-name>
                </italic>
              </td><td rowspan="1" colspan="1">Mandalay, MM</td><td rowspan="1" colspan="1">F</td><td rowspan="1" colspan="1"><abbrev xmlns:xlink="http://www.w3.org/1999/xlink" xlink:title="United States National Museum" xlink:type="simple">USNM</abbrev>563004</td><td rowspan="1" colspan="1">–</td><td rowspan="1" colspan="1">–</td><td rowspan="1" colspan="1">A</td><td rowspan="1" colspan="1">Zug et al. (2006)</td></tr><tr><td rowspan="1" colspan="1">119</td><td rowspan="1" colspan="1">
                <italic>
                  <tp:taxon-name><tp:taxon-name-part taxon-name-part-type="genus" reg="Calotes">C.</tp:taxon-name-part> <tp:taxon-name-part taxon-name-part-type="species" reg="irawadi">irawadi</tp:taxon-name-part></tp:taxon-name>
                </italic>
              </td><td rowspan="1" colspan="1">Mandalay, MM</td><td rowspan="1" colspan="1">F</td><td rowspan="1" colspan="1"><abbrev xmlns:xlink="http://www.w3.org/1999/xlink" xlink:title="United States National Museum" xlink:type="simple">USNM</abbrev>563005</td><td rowspan="1" colspan="1">
                <ext-link xmlns:xlink="http://www.w3.org/1999/xlink" xlink:href="DQ289467" ext-link-type="gen" xlink:type="simple">DQ289467</ext-link>
              </td><td rowspan="1" colspan="1">–</td><td rowspan="1" colspan="1">A, B</td><td rowspan="1" colspan="1">Zug et al. (2006)</td></tr><tr><td rowspan="1" colspan="1">120</td><td rowspan="1" colspan="1">
                <italic>
                  <tp:taxon-name><tp:taxon-name-part taxon-name-part-type="genus" reg="Calotes">C.</tp:taxon-name-part> <tp:taxon-name-part taxon-name-part-type="species" reg="irawadi">irawadi</tp:taxon-name-part></tp:taxon-name>
                </italic>
              </td><td rowspan="1" colspan="1">Mandalay, MM</td><td rowspan="1" colspan="1">F</td><td rowspan="1" colspan="1"><abbrev xmlns:xlink="http://www.w3.org/1999/xlink" xlink:title="United States National Museum" xlink:type="simple">USNM</abbrev>563007</td><td rowspan="1" colspan="1">–</td><td rowspan="1" colspan="1">–</td><td rowspan="1" colspan="1">A</td><td rowspan="1" colspan="1">Zug et al. (2006)</td></tr><tr><td rowspan="1" colspan="1">121</td><td rowspan="1" colspan="1">
                <italic>
                  <tp:taxon-name><tp:taxon-name-part taxon-name-part-type="genus" reg="Calotes">C.</tp:taxon-name-part> <tp:taxon-name-part taxon-name-part-type="species" reg="irawadi">irawadi</tp:taxon-name-part></tp:taxon-name>
                </italic>
              </td><td rowspan="1" colspan="1">Mandalay, MM</td><td rowspan="1" colspan="1">F</td><td rowspan="1" colspan="1"><abbrev xmlns:xlink="http://www.w3.org/1999/xlink" xlink:title="United States National Museum" xlink:type="simple">USNM</abbrev>563008</td><td rowspan="1" colspan="1">–</td><td rowspan="1" colspan="1">–</td><td rowspan="1" colspan="1">A</td><td rowspan="1" colspan="1">Zug et al. (2006)</td></tr><tr><td rowspan="1" colspan="1">122</td><td rowspan="1" colspan="1">
                <italic>
                  <tp:taxon-name><tp:taxon-name-part taxon-name-part-type="genus" reg="Calotes">C.</tp:taxon-name-part> <tp:taxon-name-part taxon-name-part-type="species" reg="irawadi">irawadi</tp:taxon-name-part></tp:taxon-name>
                </italic>
              </td><td rowspan="1" colspan="1">Mandalay, MM</td><td rowspan="1" colspan="1">F</td><td rowspan="1" colspan="1"><abbrev xmlns:xlink="http://www.w3.org/1999/xlink" xlink:title="California Academy of Sciences" xlink:type="simple">CAS</abbrev> 210565</td><td rowspan="1" colspan="1">–</td><td rowspan="1" colspan="1">–</td><td rowspan="1" colspan="1">A</td><td rowspan="1" colspan="1">Zug et al. (2006)</td></tr><tr><td rowspan="1" colspan="1">123</td><td rowspan="1" colspan="1"><italic><tp:taxon-name><tp:taxon-name-part taxon-name-part-type="genus" reg="Calotes">C.</tp:taxon-name-part> <tp:taxon-name-part taxon-name-part-type="species" reg="maehongsonensis">maehongsonensis</tp:taxon-name-part></tp:taxon-name></italic> sp. nov.</td><td rowspan="1" colspan="1">Bago, MM</td><td rowspan="1" colspan="1">M</td><td rowspan="1" colspan="1"><abbrev xmlns:xlink="http://www.w3.org/1999/xlink" xlink:title="United States National Museum" xlink:type="simple">USNM</abbrev>563012</td><td rowspan="1" colspan="1">
                <ext-link xmlns:xlink="http://www.w3.org/1999/xlink" xlink:href="DQ289471" ext-link-type="gen" xlink:type="simple">DQ289471</ext-link>
              </td><td rowspan="1" colspan="1">–</td><td rowspan="1" colspan="1">B</td><td rowspan="1" colspan="1">Zug et al. (2006)</td></tr><tr><td rowspan="1" colspan="1">124</td><td rowspan="1" colspan="1"><italic><tp:taxon-name><tp:taxon-name-part taxon-name-part-type="genus" reg="Calotes">C.</tp:taxon-name-part> <tp:taxon-name-part taxon-name-part-type="species" reg="maehongsonensis">maehongsonensis</tp:taxon-name-part></tp:taxon-name></italic> sp. nov.</td><td rowspan="1" colspan="1">Mon/Mawlamyine, MM</td><td rowspan="1" colspan="1">–</td><td rowspan="1" colspan="1"><abbrev xmlns:xlink="http://www.w3.org/1999/xlink" xlink:title="California Academy of Sciences" xlink:type="simple">CAS</abbrev> 222606</td><td rowspan="1" colspan="1">
                <ext-link xmlns:xlink="http://www.w3.org/1999/xlink" xlink:href="DQ289472" ext-link-type="gen" xlink:type="simple">DQ289472</ext-link>
              </td><td rowspan="1" colspan="1">–</td><td rowspan="1" colspan="1">B</td><td rowspan="1" colspan="1">Zug et al. (2006)</td></tr><tr><td rowspan="1" colspan="1">125</td><td rowspan="1" colspan="1"><italic><tp:taxon-name><tp:taxon-name-part taxon-name-part-type="genus" reg="Calotes">C.</tp:taxon-name-part> <tp:taxon-name-part taxon-name-part-type="species" reg="maehongsonensis">maehongsonensis</tp:taxon-name-part></tp:taxon-name></italic> sp. nov.</td><td rowspan="1" colspan="1">Mon/Kyaik, MM</td><td rowspan="1" colspan="1">–</td><td rowspan="1" colspan="1"><abbrev xmlns:xlink="http://www.w3.org/1999/xlink" xlink:title="United States National Museum" xlink:type="simple">USNM</abbrev>/fs</td><td rowspan="1" colspan="1">
                <ext-link xmlns:xlink="http://www.w3.org/1999/xlink" xlink:href="DQ289473" ext-link-type="gen" xlink:type="simple">DQ289473</ext-link>
              </td><td rowspan="1" colspan="1">–</td><td rowspan="1" colspan="1">B</td><td rowspan="1" colspan="1">Zug et al. (2006)</td></tr><tr><td rowspan="1" colspan="1">126</td><td rowspan="1" colspan="1"><italic><tp:taxon-name><tp:taxon-name-part taxon-name-part-type="genus" reg="Calotes">C.</tp:taxon-name-part> <tp:taxon-name-part taxon-name-part-type="species" reg="maehongsonensis">maehongsonensis</tp:taxon-name-part></tp:taxon-name></italic> sp. nov.</td><td rowspan="1" colspan="1">Yangon, MM</td><td rowspan="1" colspan="1">–</td><td rowspan="1" colspan="1"><abbrev xmlns:xlink="http://www.w3.org/1999/xlink" xlink:title="California Academy of Sciences" xlink:type="simple">CAS</abbrev> 208157</td><td rowspan="1" colspan="1">
                <ext-link xmlns:xlink="http://www.w3.org/1999/xlink" xlink:href="DQ289478" ext-link-type="gen" xlink:type="simple">DQ289478</ext-link>
              </td><td rowspan="1" colspan="1">–</td><td rowspan="1" colspan="1">B</td><td rowspan="1" colspan="1">Zug et al. (2006)</td></tr><tr><td rowspan="1" colspan="1">127</td><td rowspan="1" colspan="1">
                <italic>
                  <tp:taxon-name><tp:taxon-name-part taxon-name-part-type="genus" reg="Calotes">C.</tp:taxon-name-part> <tp:taxon-name-part taxon-name-part-type="species" reg="irawadi">irawadi</tp:taxon-name-part></tp:taxon-name>
                </italic>
              </td><td rowspan="1" colspan="1">Yunnan, CN</td><td rowspan="1" colspan="1">M</td><td rowspan="1" colspan="1">NB20180905</td><td rowspan="1" colspan="1">
                <ext-link xmlns:xlink="http://www.w3.org/1999/xlink" xlink:href="MW591517" ext-link-type="gen" xlink:type="simple">MW591517</ext-link>
              </td><td rowspan="1" colspan="1">–</td><td rowspan="1" colspan="1">B</td><td rowspan="1" colspan="1">Liu et al. (2021)</td></tr><tr><td rowspan="1" colspan="1">128</td><td rowspan="1" colspan="1">
                <italic>
                  <tp:taxon-name><tp:taxon-name-part taxon-name-part-type="genus" reg="Calotes">C.</tp:taxon-name-part> <tp:taxon-name-part taxon-name-part-type="species" reg="wangi">wangi</tp:taxon-name-part> <tp:taxon-name-part taxon-name-part-type="subspecies" reg="wangi">wangi</tp:taxon-name-part></tp:taxon-name>
                </italic>
              </td><td rowspan="1" colspan="1">Lang Son, VN</td><td rowspan="1" colspan="1">–</td><td rowspan="1" colspan="1">HC201006282</td><td rowspan="1" colspan="1">
                <ext-link xmlns:xlink="http://www.w3.org/1999/xlink" xlink:href="KC875765" ext-link-type="gen" xlink:type="simple">KC875765</ext-link>
              </td><td rowspan="1" colspan="1">
                <ext-link xmlns:xlink="http://www.w3.org/1999/xlink" xlink:href="KC875765" ext-link-type="gen" xlink:type="simple">KC875765</ext-link>
              </td><td rowspan="1" colspan="1">B</td><td rowspan="1" colspan="1">Huang et al. (2023)</td></tr><tr><td rowspan="1" colspan="1">129</td><td rowspan="1" colspan="1">
                <italic>
                  <tp:taxon-name><tp:taxon-name-part taxon-name-part-type="genus" reg="Calotes">C.</tp:taxon-name-part> <tp:taxon-name-part taxon-name-part-type="species" reg="wangi">wangi</tp:taxon-name-part> <tp:taxon-name-part taxon-name-part-type="subspecies" reg="wangi">wangi</tp:taxon-name-part></tp:taxon-name>
                </italic>
              </td><td rowspan="1" colspan="1">Nanning, Guangxi, CN</td><td rowspan="1" colspan="1">–</td><td rowspan="1" colspan="1">hy279</td><td rowspan="1" colspan="1">
                <ext-link xmlns:xlink="http://www.w3.org/1999/xlink" xlink:href="KC875761" ext-link-type="gen" xlink:type="simple">KC875761</ext-link>
              </td><td rowspan="1" colspan="1">
                <ext-link xmlns:xlink="http://www.w3.org/1999/xlink" xlink:href="KC875761" ext-link-type="gen" xlink:type="simple">KC875761</ext-link>
              </td><td rowspan="1" colspan="1">B</td><td rowspan="1" colspan="1">Huang et al. (2023)</td></tr><tr><td rowspan="1" colspan="1">130</td><td rowspan="1" colspan="1">
                <italic>
                  <tp:taxon-name><tp:taxon-name-part taxon-name-part-type="genus" reg="Calotes">C.</tp:taxon-name-part> <tp:taxon-name-part taxon-name-part-type="species" reg="wangi">wangi</tp:taxon-name-part> <tp:taxon-name-part taxon-name-part-type="subspecies" reg="wangi">wangi</tp:taxon-name-part></tp:taxon-name>
                </italic>
              </td><td rowspan="1" colspan="1">Hong Kong</td><td rowspan="1" colspan="1">–</td><td rowspan="1" colspan="1">hy295</td><td rowspan="1" colspan="1">
                <ext-link xmlns:xlink="http://www.w3.org/1999/xlink" xlink:href="KC875772" ext-link-type="gen" xlink:type="simple">KC875772</ext-link>
              </td><td rowspan="1" colspan="1">
                <ext-link xmlns:xlink="http://www.w3.org/1999/xlink" xlink:href="KC875772" ext-link-type="gen" xlink:type="simple">KC875772</ext-link>
              </td><td rowspan="1" colspan="1">B</td><td rowspan="1" colspan="1">Huang et al. (2023)</td></tr><tr><td rowspan="1" colspan="1">131</td><td rowspan="1" colspan="1">
                <italic>
                  <tp:taxon-name><tp:taxon-name-part taxon-name-part-type="genus" reg="Calotes">C.</tp:taxon-name-part> <tp:taxon-name-part taxon-name-part-type="species">w.</tp:taxon-name-part> <tp:taxon-name-part taxon-name-part-type="subspecies" reg="hainanensis">hainanensis</tp:taxon-name-part></tp:taxon-name>
                </italic>
              </td><td rowspan="1" colspan="1">Wanling, Hainan, CN</td><td rowspan="1" colspan="1">–</td><td rowspan="1" colspan="1">HCL200907052</td><td rowspan="1" colspan="1">
                <ext-link xmlns:xlink="http://www.w3.org/1999/xlink" xlink:href="KC875619" ext-link-type="gen" xlink:type="simple">KC875619</ext-link>
              </td><td rowspan="1" colspan="1">
                <ext-link xmlns:xlink="http://www.w3.org/1999/xlink" xlink:href="KC875619" ext-link-type="gen" xlink:type="simple">KC875619</ext-link>
              </td><td rowspan="1" colspan="1">B</td><td rowspan="1" colspan="1">Huang et al. (2023)</td></tr><tr><td rowspan="1" colspan="1">132</td><td rowspan="1" colspan="1">
                <italic>
                  <tp:taxon-name><tp:taxon-name-part taxon-name-part-type="genus" reg="Calotes">C.</tp:taxon-name-part> <tp:taxon-name-part taxon-name-part-type="species">w.</tp:taxon-name-part> <tp:taxon-name-part taxon-name-part-type="subspecies" reg="hainanensis">hainanensis</tp:taxon-name-part></tp:taxon-name>
                </italic>
              </td><td rowspan="1" colspan="1">Jiachai, Hainan, CN</td><td rowspan="1" colspan="1">–</td><td rowspan="1" colspan="1">HCL200907054</td><td rowspan="1" colspan="1">
                <ext-link xmlns:xlink="http://www.w3.org/1999/xlink" xlink:href="KC875621" ext-link-type="gen" xlink:type="simple">KC875621</ext-link>
              </td><td rowspan="1" colspan="1">
                <ext-link xmlns:xlink="http://www.w3.org/1999/xlink" xlink:href="KC875621" ext-link-type="gen" xlink:type="simple">KC875621</ext-link>
              </td><td rowspan="1" colspan="1">B</td><td rowspan="1" colspan="1">Huang et al. (2023)</td></tr><tr><td rowspan="1" colspan="1">133</td><td rowspan="1" colspan="1">
                <italic>
                  <tp:taxon-name><tp:taxon-name-part taxon-name-part-type="genus" reg="Calotes">C.</tp:taxon-name-part> <tp:taxon-name-part taxon-name-part-type="species">w.</tp:taxon-name-part> <tp:taxon-name-part taxon-name-part-type="subspecies" reg="hainanensis">hainanensis</tp:taxon-name-part></tp:taxon-name>
                </italic>
              </td><td rowspan="1" colspan="1">Tunchang, Hainan, CN</td><td rowspan="1" colspan="1">–</td><td rowspan="1" colspan="1">HCL200907007</td><td rowspan="1" colspan="1">
                <ext-link xmlns:xlink="http://www.w3.org/1999/xlink" xlink:href="KC875613" ext-link-type="gen" xlink:type="simple">KC875613</ext-link>
              </td><td rowspan="1" colspan="1">
                <ext-link xmlns:xlink="http://www.w3.org/1999/xlink" xlink:href="KC875613" ext-link-type="gen" xlink:type="simple">KC875613</ext-link>
              </td><td rowspan="1" colspan="1">B</td><td rowspan="1" colspan="1">Huang et al. (2023)</td></tr><tr><td rowspan="1" colspan="1">134</td><td rowspan="1" colspan="1">
                <italic>
                  <tp:taxon-name><tp:taxon-name-part taxon-name-part-type="genus" reg="Calotes">C.</tp:taxon-name-part> <tp:taxon-name-part taxon-name-part-type="species" reg="versicolor">versicolor</tp:taxon-name-part></tp:taxon-name>
                </italic>
              </td><td rowspan="1" colspan="1">Puducherry, IN</td><td rowspan="1" colspan="1">–</td><td rowspan="1" colspan="1">NCBS AT102</td><td rowspan="1" colspan="1">–</td><td rowspan="1" colspan="1">
                <ext-link xmlns:xlink="http://www.w3.org/1999/xlink" xlink:href="MZ489209" ext-link-type="gen" xlink:type="simple">MZ489209</ext-link>
              </td><td rowspan="1" colspan="1">B</td><td rowspan="1" colspan="1">Gowande et al. (2021)</td></tr><tr><td rowspan="1" colspan="1">135</td><td rowspan="1" colspan="1">
                <italic>
                  <tp:taxon-name><tp:taxon-name-part taxon-name-part-type="genus" reg="Calotes">C.</tp:taxon-name-part> <tp:taxon-name-part taxon-name-part-type="species" reg="versicolor">versicolor</tp:taxon-name-part></tp:taxon-name>
                </italic>
              </td><td rowspan="1" colspan="1">Thiruvananthapuram, Kerala, IN</td><td rowspan="1" colspan="1">–</td><td rowspan="1" colspan="1">CESL1086</td><td rowspan="1" colspan="1">–</td><td rowspan="1" colspan="1">
                <ext-link xmlns:xlink="http://www.w3.org/1999/xlink" xlink:href="MZ489208" ext-link-type="gen" xlink:type="simple">MZ489208</ext-link>
              </td><td rowspan="1" colspan="1">B</td><td rowspan="1" colspan="1">Gowande et al. (2021)</td></tr><tr><td rowspan="1" colspan="1">136</td><td rowspan="1" colspan="1">
                <italic>
                  <tp:taxon-name><tp:taxon-name-part taxon-name-part-type="genus" reg="Calotes">C.</tp:taxon-name-part> <tp:taxon-name-part taxon-name-part-type="species" reg="emma">emma</tp:taxon-name-part></tp:taxon-name>
                </italic>
              </td><td rowspan="1" colspan="1">Guangxi, CN</td><td rowspan="1" colspan="1">–</td><td rowspan="1" colspan="1">201607241</td><td rowspan="1" colspan="1">
                <ext-link xmlns:xlink="http://www.w3.org/1999/xlink" xlink:href="MZ359215" ext-link-type="gen" xlink:type="simple">MZ359215</ext-link>
              </td><td rowspan="1" colspan="1">
                <ext-link xmlns:xlink="http://www.w3.org/1999/xlink" xlink:href="MZ359215" ext-link-type="gen" xlink:type="simple">MZ359215</ext-link>
              </td><td rowspan="1" colspan="1">B</td><td rowspan="1" colspan="1">Ma et al. (2022)</td></tr><tr><td rowspan="1" colspan="1">137</td><td rowspan="1" colspan="1">
                <italic>
                  <tp:taxon-name><tp:taxon-name-part taxon-name-part-type="genus" reg="Acanthosaura">A.</tp:taxon-name-part> <tp:taxon-name-part taxon-name-part-type="species" reg="armata">armata</tp:taxon-name-part></tp:taxon-name>
                </italic>
              </td><td rowspan="1" colspan="1">NA</td><td rowspan="1" colspan="1">–</td><td rowspan="1" colspan="1">NA</td><td rowspan="1" colspan="1">
                <ext-link xmlns:xlink="http://www.w3.org/1999/xlink" xlink:href="AB266452" ext-link-type="gen" xlink:type="simple">AB266452</ext-link>
              </td><td rowspan="1" colspan="1">
                <ext-link xmlns:xlink="http://www.w3.org/1999/xlink" xlink:href="AB266452" ext-link-type="gen" xlink:type="simple">AB266452</ext-link>
              </td><td rowspan="1" colspan="1">B</td><td rowspan="1" colspan="1">Okajima and Kumazawa (2010)</td></tr></tbody></table></table-wrap></tp:treatment-sec><ref-list><ref id="B47"><mixed-citation xmlns:xlink="http://www.w3.org/1999/xlink" xlink:type="simple">Taylor EH (1963) The Lizards Fauna of Thailand. The University of Kansas Publication, Lawrence, 1077 pp.</mixed-citation></ref><ref id="B15"><mixed-citation xmlns:xlink="http://www.w3.org/1999/xlink" xlink:type="simple">Grismer LL (2011) Lizards of Peninsular Malaysia, Singapore and their Adjacent Archipelagos. Edition Chimaira, Frankfurt am Main, 728 pp.</mixed-citation></ref><ref id="B5"><mixed-citation xmlns:xlink="http://www.w3.org/1999/xlink" xlink:type="simple">Chan-ard T, Nabhitabhata J, Parr JWK (2015) A Field Guide to Reptiles of Thailand. Oxford University Press, New York, 352 pp.</mixed-citation></ref><ref id="B34"><mixed-citation xmlns:xlink="http://www.w3.org/1999/xlink" xlink:type="simple">Prakobkarn A, Thirakhupt K, Ngamprasertwong T (2016) Sexual dimorphism and geographic variation of <italic><tp:taxon-name><tp:taxon-name-part taxon-name-part-type="genus">Calotes</tp:taxon-name-part> <tp:taxon-name-part taxon-name-part-type="species">versicolor</tp:taxon-name-part></tp:taxon-name></italic> (<tp:taxon-name><tp:taxon-name-part taxon-name-part-type="order">Squamata</tp:taxon-name-part></tp:taxon-name>: <tp:taxon-name><tp:taxon-name-part taxon-name-part-type="family">Agamidae</tp:taxon-name-part></tp:taxon-name>) in northern and southern Thailand. Agriculture and Natural Resources 50: 474–482. <ext-link xlink:href="10.1016/j.anres.2016.07.004" ext-link-type="doi" xlink:type="simple">https://doi.org/10.1016/j.anres.2016.07.004</ext-link></mixed-citation></ref><ref id="B14"><mixed-citation xmlns:xlink="http://www.w3.org/1999/xlink" xlink:type="simple">Gowande G, Pal S, Jablonski D, Masroor R, Phansalkar PU, Dsouza P, Jayarajan A, Shanker K (2021) Molecular phylogenetics and taxonomic reassessment of the widespread agamid lizard <italic><tp:taxon-name><tp:taxon-name-part taxon-name-part-type="genus">Calotes</tp:taxon-name-part> <tp:taxon-name-part taxon-name-part-type="species">versicolor</tp:taxon-name-part></tp:taxon-name></italic> (Daudin, 1802) (<tp:taxon-name><tp:taxon-name-part taxon-name-part-type="order">Squamata</tp:taxon-name-part></tp:taxon-name>, <tp:taxon-name><tp:taxon-name-part taxon-name-part-type="family">Agamidae</tp:taxon-name-part></tp:taxon-name>) across South Asia. Vertebrate Zoology 71: 669–696. <ext-link xlink:href="10.3897/vz.71.e62787" ext-link-type="doi" xlink:type="simple">https://doi.org/10.3897/vz.71.e62787</ext-link></mixed-citation></ref><ref id="B45"><mixed-citation xmlns:xlink="http://www.w3.org/1999/xlink" xlink:type="simple">Tantrawatpan C, Thongnetr W, Pilap W, Suksavate W, Agatsuma T, Tawong W, Petney TN, Saijuntha W (2021) Genetic Diversity and Population Structure of the Oriental Garden Lizard, <italic><tp:taxon-name><tp:taxon-name-part taxon-name-part-type="genus">Calotes</tp:taxon-name-part> <tp:taxon-name-part taxon-name-part-type="species">versicolor</tp:taxon-name-part></tp:taxon-name></italic> Daudin, 1802 (<tp:taxon-name><tp:taxon-name-part taxon-name-part-type="order">Squamata</tp:taxon-name-part></tp:taxon-name>: <tp:taxon-name><tp:taxon-name-part taxon-name-part-type="family">Agamidae</tp:taxon-name-part></tp:taxon-name>) along the Mekong River in Thailand and Lao PDR. Asian Herpetological Research: 12: 49–57. <ext-link xlink:href="10.16373/j.cnki.ahr.200046" ext-link-type="doi" xlink:type="simple">https://doi.org/10.16373/j.cnki.ahr.200046</ext-link></mixed-citation></ref><ref id="B19"><mixed-citation xmlns:xlink="http://www.w3.org/1999/xlink" xlink:type="simple">Huang Y, Li H, Wang Y, Li M, Hou M, Cai B (2023) Taxonomic review of the <italic><tp:taxon-name><tp:taxon-name-part taxon-name-part-type="genus">Calotes</tp:taxon-name-part> <tp:taxon-name-part taxon-name-part-type="species">versicolor</tp:taxon-name-part></tp:taxon-name></italic> complex (<tp:taxon-name><tp:taxon-name-part taxon-name-part-type="family">Agamidae</tp:taxon-name-part></tp:taxon-name>, <tp:taxon-name><tp:taxon-name-part taxon-name-part-type="order">Sauria</tp:taxon-name-part></tp:taxon-name>, <tp:taxon-name><tp:taxon-name-part taxon-name-part-type="order">Squamata</tp:taxon-name-part></tp:taxon-name>) in China, with description of a new species and subspecies. ZooKeys 1187: 63–89. <ext-link xlink:href="10.3897/zookeys.1187.110704" ext-link-type="doi" xlink:type="simple">https://doi.org/10.3897/zookeys.1187.110704</ext-link></mixed-citation></ref><ref id="B55"><mixed-citation xmlns:xlink="http://www.w3.org/1999/xlink" xlink:type="simple">Zug GR, Brown HHK, Schulte II JA, Vindum JV (2006) Systematics of the garden lizards, <italic><tp:taxon-name><tp:taxon-name-part taxon-name-part-type="genus">Calotes</tp:taxon-name-part> <tp:taxon-name-part taxon-name-part-type="species">versicolor</tp:taxon-name-part></tp:taxon-name></italic> Group (<tp:taxon-name><tp:taxon-name-part taxon-name-part-type="superclass">Reptilia</tp:taxon-name-part></tp:taxon-name>, <tp:taxon-name><tp:taxon-name-part taxon-name-part-type="order">Squamata</tp:taxon-name-part></tp:taxon-name>, <tp:taxon-name><tp:taxon-name-part taxon-name-part-type="family">Agamidae</tp:taxon-name-part></tp:taxon-name>), in Myanmar: Central Dry Zone Populations. Proceedings of the California Academy of Sciences 57(2): 35–68.</mixed-citation></ref><ref id="B32"><mixed-citation xmlns:xlink="http://www.w3.org/1999/xlink" xlink:type="simple">Pal S, Vijayakumar SP, Shanker K, Jayarajan A, Deepak V (2018) A systematic revision of <italic><tp:taxon-name><tp:taxon-name-part taxon-name-part-type="genus">Calotes</tp:taxon-name-part></tp:taxon-name></italic> Cuvier, 1817 (<tp:taxon-name><tp:taxon-name-part taxon-name-part-type="order">Squamata</tp:taxon-name-part></tp:taxon-name>: <tp:taxon-name><tp:taxon-name-part taxon-name-part-type="family">Agamidae</tp:taxon-name-part></tp:taxon-name>) from the Western Ghats adds two genera and reveals two new species. Zootaxa 4482(3): 401–450. <ext-link xlink:href="10.11646/zootaxa.4482.3.1" ext-link-type="doi" xlink:type="simple">https://doi.org/10.11646/zootaxa.4482.3.1</ext-link></mixed-citation></ref></ref-list></tp:taxon-treatment>
