# Supplementary material for: Systematics of the Calotes irawadi complex (Squamata, Agamidae) with two newly described species from Thailand
Source: Zookeys. 2026 Jun 3;1281:69–104. doi: 10.3897/zookeys.1281.175455 (PMC13254549; doi:10.3897/zookeys.1281.175455)
Supplement: XML Treatment for Calotes maehongsonensis [file zookeys.1281.175455-treatment2.xml]

<!DOCTYPE tp:taxon-treatment
  PUBLIC "-//TaxonX//DTD Taxonomic Treatment Publishing DTD v0 20100105//EN" "tax-treatment-NSO.dtd">
<tp:taxon-treatment xmlns:tp="http://www.plazi.org/taxpub"><tp:treatment-meta><kwd-group><label>Taxon classification</label><kwd>
                <named-content content-type="kingdom">Animalia</named-content>
              </kwd><kwd>
                <named-content content-type="order">Squamata</named-content>
              </kwd><kwd>
                <named-content content-type="family">Agamidae</named-content>
              </kwd></kwd-group><mixed-citation publication-type="journal"><person-group><name><surname>Prakobkarn</surname><given-names>Arpapan</given-names></name><name><surname>Zug</surname><given-names>George R.</given-names></name><name><surname>Tandavanitj</surname><given-names>Nontivich</given-names></name><name><surname>Ngamprasertwong</surname><given-names>Thongchai</given-names></name></person-group><article-title>Systematics of the <italic><tp:taxon-name><tp:taxon-name-part taxon-name-part-type="genus" reg="Calotes">Calotes</tp:taxon-name-part> <tp:taxon-name-part taxon-name-part-type="species" reg="irawadi">irawadi</tp:taxon-name-part></tp:taxon-name></italic> complex (<tp:taxon-name><tp:taxon-name-part taxon-name-part-type="order" reg="Squamata">Squamata</tp:taxon-name-part></tp:taxon-name>, <tp:taxon-name><tp:taxon-name-part taxon-name-part-type="family" reg="Agamidae">Agamidae</tp:taxon-name-part></tp:taxon-name>) with two newly described species from Thailand</article-title><source>Zookeys</source><day>03</day><month>06</month><year>2026</year><volume>1281</volume><fpage>69</fpage><lpage>104</lpage><pub-id pub-id-type="doi">10.3897/zookeys.1281.175455</pub-id></mixed-citation></tp:treatment-meta><tp:nomenclature><tp:taxon-name><object-id xmlns:xlink="http://www.w3.org/1999/xlink" content-type="arpha" xlink:type="simple">D595BEB9-91E1-5B2E-A03F-48844D6B95B7</object-id>
                    		<tp:taxon-name-part taxon-name-part-type="genus" reg="Calotes">Calotes</tp:taxon-name-part> <tp:taxon-name-part taxon-name-part-type="species" reg="maehongsonensis">maehongsonensis</tp:taxon-name-part>
                    	
                    		<object-id xmlns:xlink="http://www.w3.org/1999/xlink" content-type="zoobank" xlink:type="simple">https://zoobank.org/260DF0B5-A546-4054-B23E-8C33E962B86A</object-id>
                    	</tp:taxon-name><tp:taxon-status xmlns:xlink="http://www.w3.org/1999/xlink" xlink:type="simple">sp. nov.</tp:taxon-status><xref ref-type="fig" rid="F5">Figs 5</xref><xref ref-type="fig" rid="F7">, 7</xref><xref ref-type="fig" rid="F9">, 9</xref><xref ref-type="fig" rid="F10">, 10, Tables 4–6</xref><tp:nomenclature-citation-list><tp:nomenclature-citation><tp:taxon-name><tp:taxon-name-part taxon-name-part-type="genus" reg="Calotes">Calotes</tp:taxon-name-part> <tp:taxon-name-part taxon-name-part-type="species" reg="versicolor">versicolor</tp:taxon-name-part></tp:taxon-name><comment> Smith, 1935: 189 (partim); <xref ref-type="bibr" rid="B47">Taylor 1963</xref>: 891 (partim); <xref ref-type="bibr" rid="B5">Chan-ard et al. 2015</xref>: 97 (partim); <xref ref-type="bibr" rid="B34">Prakobkarn et al. 2016</xref>: 482 (partim); <xref ref-type="bibr" rid="B14">Gowande et al. 2021</xref>: 680 (partim); <xref ref-type="bibr" rid="B45">Tantrawatpan et al. 2021</xref>: 53 (partim).</comment></tp:nomenclature-citation><tp:nomenclature-citation><tp:taxon-name><tp:taxon-name-part taxon-name-part-type="genus" reg="Calotes">Calotes</tp:taxon-name-part> <tp:taxon-name-part taxon-name-part-type="species" reg="versicolor">versicolor</tp:taxon-name-part> <tp:taxon-name-part taxon-name-part-type="subspecies" reg="versicolor">versicolor</tp:taxon-name-part></tp:taxon-name><comment> Auffenberg &amp; Rehman, 1993: 24 (partim); 1995: 1 (partim).</comment></tp:nomenclature-citation></tp:nomenclature-citation-list></tp:nomenclature><tp:treatment-sec sec-type="Type material"><title>Type material.</title><p><bold><italic>Holotype</italic></bold>. • Adult male (<abbrev xmlns:xlink="http://www.w3.org/1999/xlink" xlink:title="Chulalongkorn University Museum of Natural History" xlink:type="simple">CUMZ-R</abbrev>-2825) (Fig. <xref ref-type="fig" rid="F9">9</xref>) from Khun Yuam District, Mae Hong Son Province, Thailand (<named-content xmlns:xlink="http://www.w3.org/1999/xlink" content-type="dwc:verbatimCoordinates" xlink:type="simple">18.801636°N, 97.898188°E</named-content>, 499 m a.s.l.), collected by AP on 09 May 2009. <bold><italic>Paratypes</italic></bold>. • Five adult males (<abbrev xmlns:xlink="http://www.w3.org/1999/xlink" xlink:title="Chulalongkorn University Museum of Natural History" xlink:type="simple">CUMZ-R</abbrev>-2820, <abbrev xmlns:xlink="http://www.w3.org/1999/xlink" xlink:title="Chulalongkorn University Museum of Natural History" xlink:type="simple">CUMZ-R</abbrev>-2823, <abbrev xmlns:xlink="http://www.w3.org/1999/xlink" xlink:title="Chulalongkorn University Museum of Natural History" xlink:type="simple">CUMZ-R</abbrev>-2827–2828, and <abbrev xmlns:xlink="http://www.w3.org/1999/xlink" xlink:title="Chulalongkorn University Museum of Natural History" xlink:type="simple">CUMZ-R</abbrev>-2832 and five adult females (<abbrev xmlns:xlink="http://www.w3.org/1999/xlink" xlink:title="Chulalongkorn University Museum of Natural History" xlink:type="simple">CUMZ-R</abbrev>-2833, 2835–2837, and 2839) (Fig. <xref ref-type="fig" rid="F7">7</xref>, Tables 4–6) were collected on 9 May 2009, which is the same collection date as the holotype. All samples were also collected at the same locality as the holotype.</p><fig id="F9" position="float" orientation="portrait"><object-id xmlns:xlink="http://www.w3.org/1999/xlink" content-type="doi" xlink:type="simple">10.3897/zookeys.1281.175455.figure9</object-id><object-id xmlns:xlink="http://www.w3.org/1999/xlink" content-type="arpha" xlink:type="simple">0FA39CFA-B4B1-5032-9AFE-F07B05701597</object-id><label>Figure 9.</label><caption><p>Holotype of adult male <italic><tp:taxon-name><tp:taxon-name-part taxon-name-part-type="genus" reg="Calotes">Calotes</tp:taxon-name-part> <tp:taxon-name-part taxon-name-part-type="species" reg="maehongsonensis">maehongsonensis</tp:taxon-name-part></tp:taxon-name></italic> sp. nov. (<abbrev xmlns:xlink="http://www.w3.org/1999/xlink" xlink:title="Chulalongkorn University Museum of Natural History" xlink:type="simple">CUMZ-R</abbrev>-2825[SA174]). <bold>A</bold>. Head dorsal; <bold>B</bold>. Head ventral; <bold>C</bold>. Head lateral; <bold>D</bold>. Full body dorsal; <bold>E</bold>. Body ventral, and <bold>F</bold>. Lateral region. Scale bars: 10 mm.</p></caption><graphic xmlns:xlink="http://www.w3.org/1999/xlink" xlink:href="zookeys-1281-069_article-175455__-g009.jpg" id="oo_1666615.jpg" position="float" orientation="portrait" xlink:type="simple"><uri content-type="original_file" xlink:type="simple">https://binary.pensoft.net/fig/1666615</uri></graphic></fig><fig id="F10" position="float" orientation="portrait"><object-id xmlns:xlink="http://www.w3.org/1999/xlink" content-type="doi" xlink:type="simple">10.3897/zookeys.1281.175455.figure10</object-id><object-id xmlns:xlink="http://www.w3.org/1999/xlink" content-type="arpha" xlink:type="simple">40F7EB24-9BD1-5638-A601-A0D0D25BD1A9</object-id><label>Figure 10.</label><caption><p>Habitat (<bold>A</bold>) of the type locality and male (<bold>B</bold>) (<abbrev xmlns:xlink="http://www.w3.org/1999/xlink" xlink:title="Chulalongkorn University Museum of Natural History" xlink:type="simple">CUMZ-R</abbrev>-2820) and female (<bold>C</bold>) (<abbrev xmlns:xlink="http://www.w3.org/1999/xlink" xlink:title="Chulalongkorn University Museum of Natural History" xlink:type="simple">CUMZ-R</abbrev>-2839) of <italic><tp:taxon-name><tp:taxon-name-part taxon-name-part-type="genus" reg="Calotes">Calotes</tp:taxon-name-part> <tp:taxon-name-part taxon-name-part-type="species" reg="maehongsonensis">maehongsonensis</tp:taxon-name-part></tp:taxon-name></italic> sp. nov. at Khun Yuam District, Mae Hong Son Province, Thailand.</p></caption><graphic xmlns:xlink="http://www.w3.org/1999/xlink" xlink:href="zookeys-1281-069_article-175455__-g010.jpg" id="oo_1666616.jpg" position="float" orientation="portrait" xlink:type="simple"><uri content-type="original_file" xlink:type="simple">https://binary.pensoft.net/fig/1666616</uri></graphic></fig></tp:treatment-sec><tp:treatment-sec sec-type="Diagnosis"><title>Diagnosis.</title><p><italic><tp:taxon-name><tp:taxon-name-part taxon-name-part-type="genus" reg="Calotes">Calotes</tp:taxon-name-part> <tp:taxon-name-part taxon-name-part-type="species" reg="maehongsonensis">maehongsonensis</tp:taxon-name-part></tp:taxon-name></italic> sp. nov. shares the obliquely posterior or vertical scale-row orientation on the neck and adjacent supra-axillary area with <italic><tp:taxon-name><tp:taxon-name-part taxon-name-part-type="genus" reg="Calotes">C.</tp:taxon-name-part> <tp:taxon-name-part taxon-name-part-type="species" reg="irawadi">irawadi</tp:taxon-name-part></tp:taxon-name></italic> and <italic><tp:taxon-name><tp:taxon-name-part taxon-name-part-type="genus" reg="Calotes">C.</tp:taxon-name-part> <tp:taxon-name-part taxon-name-part-type="species" reg="thailandensis">thailandensis</tp:taxon-name-part></tp:taxon-name></italic> sp. nov.. It differs from other congeneric species by the combination of the following characters: 1) having smaller head size (<abbrev xmlns:xlink="http://www.w3.org/1999/xlink" xlink:title="head height" xlink:type="simple">HeadH</abbrev>, <abbrev xmlns:xlink="http://www.w3.org/1999/xlink" xlink:title="jaw width" xlink:type="simple">JawW</abbrev>, <abbrev xmlns:xlink="http://www.w3.org/1999/xlink" xlink:title="snout-naris length" xlink:type="simple">SnN</abbrev>, and <abbrev xmlns:xlink="http://www.w3.org/1999/xlink" xlink:title="snout-forelimb length" xlink:type="simple">SnForeL</abbrev>); 2) more <abbrev xmlns:xlink="http://www.w3.org/1999/xlink" xlink:title="Midbody scale rows" xlink:type="simple">Midbody</abbrev> (mean 44.5, range 43–46) and <abbrev xmlns:xlink="http://www.w3.org/1999/xlink" xlink:title="dorsal scales" xlink:type="simple">Dorsal</abbrev> (mean 48.8, range 47–51); 3) moderate middorsal crest spine length (mean 1.44 × tympanum diameter, range 1.20–1.62 × tympanum diameter); 4) short supratympanic spine (&lt; 0.5 × tympanum diameter) (Table <xref ref-type="table" rid="T6">6</xref>); 5) longer hindlimb adpressed forward (<abbrev xmlns:xlink="http://www.w3.org/1999/xlink" xlink:title="hindlimb adpressed forward" xlink:type="simple">HAF</abbrev>) crossing eye.</p></tp:treatment-sec><tp:treatment-sec sec-type="Comparisons"><title>Comparisons.</title><p><italic><tp:taxon-name><tp:taxon-name-part taxon-name-part-type="genus" reg="Calotes">Calotes</tp:taxon-name-part> <tp:taxon-name-part taxon-name-part-type="species" reg="maehongsonensis">maehongsonensis</tp:taxon-name-part></tp:taxon-name></italic> sp. nov. can be distinguished from true <italic><tp:taxon-name><tp:taxon-name-part taxon-name-part-type="genus" reg="Calotes">C.</tp:taxon-name-part> <tp:taxon-name-part taxon-name-part-type="species" reg="irawadi">irawadi</tp:taxon-name-part></tp:taxon-name></italic> by adult males having a smaller head size (smaller <abbrev xmlns:xlink="http://www.w3.org/1999/xlink" xlink:title="head height" xlink:type="simple">HeadH</abbrev>, <abbrev xmlns:xlink="http://www.w3.org/1999/xlink" xlink:title="jaw width" xlink:type="simple">JawW</abbrev>, <abbrev xmlns:xlink="http://www.w3.org/1999/xlink" xlink:title="snout width" xlink:type="simple">SnW</abbrev> and SnForel) (Fig. <xref ref-type="fig" rid="F4">4</xref>); a wider <abbrev xmlns:xlink="http://www.w3.org/1999/xlink" xlink:title="pelvic width" xlink:type="simple">PelvW</abbrev> (mean 11.38 mm, 10.46–12.95 mm vs mean 8.59 mm, 6.90–10.90 mm); a longer middorsal crest spine (&gt;1 vs ~1 × tympanum diameter); <abbrev xmlns:xlink="http://www.w3.org/1999/xlink" xlink:title="hindlimb adpressed forward" xlink:type="simple">HAF</abbrev> crossing eye vs <abbrev xmlns:xlink="http://www.w3.org/1999/xlink" xlink:title="hindlimb adpressed forward" xlink:type="simple">HAF</abbrev> reaching tympanum in <italic><tp:taxon-name><tp:taxon-name-part taxon-name-part-type="genus" reg="Calotes">C.</tp:taxon-name-part> <tp:taxon-name-part taxon-name-part-type="species" reg="irawadi">irawadi</tp:taxon-name-part></tp:taxon-name></italic>. It also differs from <italic><tp:taxon-name><tp:taxon-name-part taxon-name-part-type="genus" reg="Calotes">C.</tp:taxon-name-part> <tp:taxon-name-part taxon-name-part-type="species" reg="irawadi">irawadi</tp:taxon-name-part></tp:taxon-name></italic> by the usual presence of dark patch in jaw muscle and presence of colored patch on throat.</p><p><italic><tp:taxon-name><tp:taxon-name-part taxon-name-part-type="genus" reg="Calotes">Calotes</tp:taxon-name-part> <tp:taxon-name-part taxon-name-part-type="species" reg="maehongsonensis">maehongsonensis</tp:taxon-name-part></tp:taxon-name></italic> sp. nov. differs from <italic><tp:taxon-name><tp:taxon-name-part taxon-name-part-type="genus" reg="Calotes">C.</tp:taxon-name-part> <tp:taxon-name-part taxon-name-part-type="species" reg="thailandensis">thailandensis</tp:taxon-name-part></tp:taxon-name></italic> sp. nov. by adult males having a smaller head size (smaller headH, <abbrev xmlns:xlink="http://www.w3.org/1999/xlink" xlink:title="jaw width" xlink:type="simple">JawW</abbrev>, <abbrev xmlns:xlink="http://www.w3.org/1999/xlink" xlink:title="snout width" xlink:type="simple">SnW</abbrev> and SnForel) (Suppl. material <xref ref-type="supplementary-material" rid="S5">5</xref>: fig. S1); a smaller <abbrev xmlns:xlink="http://www.w3.org/1999/xlink" xlink:title="pelvic width" xlink:type="simple">PelvW</abbrev> (mean 11.38 mm, 10.46–12.95 mm vs mean 13.16 mm, 11.62–15.07 mm) (Table <xref ref-type="table" rid="T4">4</xref>); more <abbrev xmlns:xlink="http://www.w3.org/1999/xlink" xlink:title="Midbody scale rows" xlink:type="simple">Midbody</abbrev> (mean 44.5, 43–46 vs mean 42.5, 37–46) and more <abbrev xmlns:xlink="http://www.w3.org/1999/xlink" xlink:title="dorsal scales" xlink:type="simple">Dorsal</abbrev> (mean 48.8, 47–51 vs mean 46, 40–49) (Table <xref ref-type="table" rid="T5">5</xref>, Suppl. material <xref ref-type="supplementary-material" rid="S5">5</xref>: fig. S2); a shorter supratympanic spine ((&lt;0.5 vs &gt; 0.5 × tympanum diameter) and the posterior supratympanic spine slightly equal to anterior supratympanic spine (Table <xref ref-type="table" rid="T6">6</xref>); hindlimb adpressed forward (<abbrev xmlns:xlink="http://www.w3.org/1999/xlink" xlink:title="hindlimb adpressed forward" xlink:type="simple">HAF</abbrev>) crossing eye (<abbrev xmlns:xlink="http://www.w3.org/1999/xlink" xlink:title="hindlimb adpressed forward" xlink:type="simple">HAF</abbrev> reaching between tympanum and eye in <italic><tp:taxon-name><tp:taxon-name-part taxon-name-part-type="genus" reg="Calotes">C.</tp:taxon-name-part> <tp:taxon-name-part taxon-name-part-type="species" reg="thailandensis">thailandensis</tp:taxon-name-part></tp:taxon-name></italic> sp. nov.). In osteological characters, <italic><tp:taxon-name><tp:taxon-name-part taxon-name-part-type="genus" reg="Calotes">C.</tp:taxon-name-part> <tp:taxon-name-part taxon-name-part-type="species" reg="maehongsonensis">maehongsonensis</tp:taxon-name-part></tp:taxon-name></italic> sp. nov. is distinguished from <italic><tp:taxon-name><tp:taxon-name-part taxon-name-part-type="genus" reg="Calotes">C.</tp:taxon-name-part> <tp:taxon-name-part taxon-name-part-type="species" reg="thailandensis">thailandensis</tp:taxon-name-part></tp:taxon-name></italic> sp. nov. by having 1) Blunt premaxillary bone; 2) Less concave on posterior portion of the supraoccipital bone; 3) Absence of lateral and posteromedian processes on interclavicle bone (Fig. <xref ref-type="fig" rid="F5">5</xref>). In coloration, <italic><tp:taxon-name><tp:taxon-name-part taxon-name-part-type="genus" reg="Calotes">C.</tp:taxon-name-part> <tp:taxon-name-part taxon-name-part-type="species" reg="maehongsonensis">maehongsonensis</tp:taxon-name-part></tp:taxon-name></italic> sp. nov. lacks a dark collar-like stripe on ventral neck of males, but dark collar-like stripe occurs ventrally on neck of male <italic><tp:taxon-name><tp:taxon-name-part taxon-name-part-type="genus" reg="Calotes">C.</tp:taxon-name-part> <tp:taxon-name-part taxon-name-part-type="species" reg="thailandensis">thailandensis</tp:taxon-name-part></tp:taxon-name></italic> sp. nov. (Fig. <xref ref-type="fig" rid="F7">7</xref>).</p><p><italic><tp:taxon-name><tp:taxon-name-part taxon-name-part-type="genus" reg="Calotes">Calotes</tp:taxon-name-part> <tp:taxon-name-part taxon-name-part-type="species" reg="maehongsonensis">maehongsonensis</tp:taxon-name-part></tp:taxon-name></italic> sp. nov. can be distinguished from <italic><tp:taxon-name><tp:taxon-name-part taxon-name-part-type="genus" reg="Calotes">C.</tp:taxon-name-part> <tp:taxon-name-part taxon-name-part-type="species" reg="wangi">wangi</tp:taxon-name-part></tp:taxon-name></italic> by adult males having a smaller body size (<abbrev xmlns:xlink="http://www.w3.org/1999/xlink" xlink:title="snout-vent length" xlink:type="simple">SVL</abbrev>, 76.16–83.38 mm vs 88.34–96.4 mm), a smaller head size (<abbrev xmlns:xlink="http://www.w3.org/1999/xlink" xlink:title="eye-ear length" xlink:type="simple">EyeEar</abbrev>, <abbrev xmlns:xlink="http://www.w3.org/1999/xlink" xlink:title="interorbital width" xlink:type="simple">InterOrb</abbrev>, <abbrev xmlns:xlink="http://www.w3.org/1999/xlink" xlink:title="head height" xlink:type="simple">HeadH</abbrev>, <abbrev xmlns:xlink="http://www.w3.org/1999/xlink" xlink:title="jaw width" xlink:type="simple">JawW</abbrev>, <abbrev xmlns:xlink="http://www.w3.org/1999/xlink" xlink:title="snout width" xlink:type="simple">SnW</abbrev>, <abbrev xmlns:xlink="http://www.w3.org/1999/xlink" xlink:title="head length" xlink:type="simple">HeadL</abbrev>, <abbrev xmlns:xlink="http://www.w3.org/1999/xlink" xlink:title="snout-forelimb length" xlink:type="simple">SnForeL</abbrev>), and shorter finger and toe (<abbrev xmlns:xlink="http://www.w3.org/1999/xlink" xlink:title="4th finger length" xlink:type="simple">4FingLng</abbrev>: mean 9.48 mm, 8.80–10.46 mm vs 13.41–14.10 mm; <abbrev xmlns:xlink="http://www.w3.org/1999/xlink" xlink:title="4th toe length" xlink:type="simple">4ToeLng</abbrev>: mean 14.34 mm, 13.33–15.89 mm vs 19.04–21.57 mm) (Table <xref ref-type="table" rid="T4">4</xref>); a greater <abbrev xmlns:xlink="http://www.w3.org/1999/xlink" xlink:title="head height" xlink:type="simple">HeadH</abbrev>/<abbrev xmlns:xlink="http://www.w3.org/1999/xlink" xlink:title="snout-vent length" xlink:type="simple">SVL</abbrev> (mean 0.16, 0.14–0.19 vs mean 0.15, 0.11–0.18) (Suppl. material <xref ref-type="supplementary-material" rid="S3">3</xref>); <abbrev xmlns:xlink="http://www.w3.org/1999/xlink" xlink:title="hindlimb adpressed forward" xlink:type="simple">HAF</abbrev> crossing the eye vs <abbrev xmlns:xlink="http://www.w3.org/1999/xlink" xlink:title="hindlimb adpressed forward" xlink:type="simple">HAF</abbrev> reaching between tympanum and eye in <italic><tp:taxon-name><tp:taxon-name-part taxon-name-part-type="genus" reg="Calotes">C.</tp:taxon-name-part> <tp:taxon-name-part taxon-name-part-type="species" reg="wangi">wangi</tp:taxon-name-part></tp:taxon-name></italic>.</p><p><italic><tp:taxon-name><tp:taxon-name-part taxon-name-part-type="genus" reg="Calotes">Calotes</tp:taxon-name-part> <tp:taxon-name-part taxon-name-part-type="species" reg="maehongsonensis">maehongsonensis</tp:taxon-name-part></tp:taxon-name></italic> sp. nov. differs from <italic><tp:taxon-name><tp:taxon-name-part taxon-name-part-type="genus" reg="Calotes">C.</tp:taxon-name-part> <tp:taxon-name-part taxon-name-part-type="species" reg="versicolor">versicolor</tp:taxon-name-part></tp:taxon-name></italic> (<xref ref-type="bibr" rid="B55">Zug et al. 2006</xref>) by adult males having a smaller body size (mean 78 mm vs mean 119 mm); more <abbrev xmlns:xlink="http://www.w3.org/1999/xlink" xlink:title="Midbody scale rows" xlink:type="simple">Midbody</abbrev> (mean 44.5, 43–46 vs mean 42.8); more <abbrev xmlns:xlink="http://www.w3.org/1999/xlink" xlink:title="dorsal scales" xlink:type="simple">Dorsal</abbrev> (mean 48.8, 47–51 vs mean 40.8); a shorter middorsal crest spine (1.2–1.8 vs 2.5–3.0 × tympanum diameter) (Table <xref ref-type="table" rid="T6">6</xref>).</p><p><italic><tp:taxon-name><tp:taxon-name-part taxon-name-part-type="genus" reg="Calotes">Calotes</tp:taxon-name-part> <tp:taxon-name-part taxon-name-part-type="species" reg="maehongsonensis">maehongsonensis</tp:taxon-name-part></tp:taxon-name></italic> sp. nov. differs from <italic><tp:taxon-name><tp:taxon-name-part taxon-name-part-type="genus" reg="Calotes">C.</tp:taxon-name-part> <tp:taxon-name-part taxon-name-part-type="species" reg="calotes">calotes</tp:taxon-name-part></tp:taxon-name></italic> (<xref ref-type="bibr" rid="B32">Pal et al. 2018</xref>) by adult males having more <abbrev xmlns:xlink="http://www.w3.org/1999/xlink" xlink:title="Midbody scale rows" xlink:type="simple">Midbody</abbrev> (43–46 vs 30–35); a shorter supratympanic spine and a shorter middorsal crest spine.</p><p><italic><tp:taxon-name><tp:taxon-name-part taxon-name-part-type="genus" reg="Calotes">Calotes</tp:taxon-name-part> <tp:taxon-name-part taxon-name-part-type="species" reg="maehongsonensis">maehongsonensis</tp:taxon-name-part></tp:taxon-name></italic> sp. nov. can be separated from <italic><tp:taxon-name><tp:taxon-name-part taxon-name-part-type="genus" reg="Calotes">C.</tp:taxon-name-part> <tp:taxon-name-part taxon-name-part-type="species" reg="goetzi">goetzi</tp:taxon-name-part></tp:taxon-name></italic> by the absence of both prominent dark brown dorsolateral blotches and a path of small dark granular scales in front of forelimb insertion in adult males.</p><p><italic><tp:taxon-name><tp:taxon-name-part taxon-name-part-type="genus" reg="Calotes">Calotes</tp:taxon-name-part> <tp:taxon-name-part taxon-name-part-type="species" reg="maehongsonensis">maehongsonensis</tp:taxon-name-part></tp:taxon-name></italic> sp. nov. differs from <italic><tp:taxon-name><tp:taxon-name-part taxon-name-part-type="genus" reg="Calotes">C.</tp:taxon-name-part> <tp:taxon-name-part taxon-name-part-type="species" reg="emma">emma</tp:taxon-name-part></tp:taxon-name></italic> by adult males lacking large postorbital spine and patch of small dark granular scales in front of forelimb insertion.</p></tp:treatment-sec><tp:treatment-sec sec-type="Description of holotype"><title>Description of holotype.</title><p>(Fig. <xref ref-type="fig" rid="F9">9</xref>): An adult male of 76.16 mm <abbrev xmlns:xlink="http://www.w3.org/1999/xlink" xlink:title="snout-vent length" xlink:type="simple">SVL</abbrev>, 23.72 mm <abbrev xmlns:xlink="http://www.w3.org/1999/xlink" xlink:title="snout-forelimb length" xlink:type="simple">SnForeL</abbrev>, 34.54 mm <abbrev xmlns:xlink="http://www.w3.org/1999/xlink" xlink:title="trunk length" xlink:type="simple">TrunkL</abbrev>, 10.72 mm <abbrev xmlns:xlink="http://www.w3.org/1999/xlink" xlink:title="tail height" xlink:type="simple">TailH</abbrev>, 9.37 mm <abbrev xmlns:xlink="http://www.w3.org/1999/xlink" xlink:title="tail width" xlink:type="simple">TailW</abbrev>, 210 mm <abbrev xmlns:xlink="http://www.w3.org/1999/xlink" xlink:title="tail length" xlink:type="simple">TailL</abbrev>, 13.38 mm <abbrev xmlns:xlink="http://www.w3.org/1999/xlink" xlink:title="pectoral width" xlink:type="simple">PectW</abbrev>, 13.47 mm <abbrev xmlns:xlink="http://www.w3.org/1999/xlink" xlink:title="upper arm length" xlink:type="simple">UpArmL</abbrev>, 12.03 mm <abbrev xmlns:xlink="http://www.w3.org/1999/xlink" xlink:title="lower arm length" xlink:type="simple">LoArmL</abbrev>, 13.15 mm <abbrev xmlns:xlink="http://www.w3.org/1999/xlink" xlink:title="forefoot length" xlink:type="simple">ForefL</abbrev>, 8.80 mm <abbrev xmlns:xlink="http://www.w3.org/1999/xlink" xlink:title="4th finger length" xlink:type="simple">4FingLng</abbrev>, 19.20 mm <abbrev xmlns:xlink="http://www.w3.org/1999/xlink" xlink:title="upper leg length" xlink:type="simple">UpLegL</abbrev>, 16.72 mm <abbrev xmlns:xlink="http://www.w3.org/1999/xlink" xlink:title="crus length" xlink:type="simple">CrusL</abbrev>, 21.02 mm <abbrev xmlns:xlink="http://www.w3.org/1999/xlink" xlink:title="hindfoot length" xlink:type="simple">HindfL</abbrev>, and 13.08 mm <abbrev xmlns:xlink="http://www.w3.org/1999/xlink" xlink:title="4th toe length" xlink:type="simple">4ToeLng</abbrev>. Head pentagonal (dorsal outline) covered largely with small, mostly smooth scales slightly overlapping; 23.00 mm <abbrev xmlns:xlink="http://www.w3.org/1999/xlink" xlink:title="head length" xlink:type="simple">HeadL</abbrev>, 18.68 mm <abbrev xmlns:xlink="http://www.w3.org/1999/xlink" xlink:title="head width" xlink:type="simple">HeadW</abbrev>, 12.24 mm <abbrev xmlns:xlink="http://www.w3.org/1999/xlink" xlink:title="jaw width" xlink:type="simple">JawW</abbrev>, 11.66 mm <abbrev xmlns:xlink="http://www.w3.org/1999/xlink" xlink:title="head height" xlink:type="simple">HeadH</abbrev>, 7.55 mm <abbrev xmlns:xlink="http://www.w3.org/1999/xlink" xlink:title="snout-eye length" xlink:type="simple">SnEye</abbrev>, 4.34 mm <abbrev xmlns:xlink="http://www.w3.org/1999/xlink" xlink:title="naris-eye length" xlink:type="simple">NarEye</abbrev>, 4.80 mm <abbrev xmlns:xlink="http://www.w3.org/1999/xlink" xlink:title="eye-ear length" xlink:type="simple">EyeEar</abbrev>, 4.12 mm <abbrev xmlns:xlink="http://www.w3.org/1999/xlink" xlink:title="snout width" xlink:type="simple">SnW</abbrev>, and 7.42 mm <abbrev xmlns:xlink="http://www.w3.org/1999/xlink" xlink:title="interorbital width" xlink:type="simple">InterOrb</abbrev>.</p><p>Head distinct from neck; triangle head with blunt snout-tip; sides of head flat, sharp canthus rostralis and supraciliary edge to lips with slightly rotund eye; slightly protruding eye; generally flat chin and throat. Dorsally head scales are smooth and vary in size and scales of some individuals are equal to trunk scales. Rostral scale size is equal to supralabials in height; 5 <abbrev xmlns:xlink="http://www.w3.org/1999/xlink" xlink:title="snout scales" xlink:type="simple">SnS</abbrev>; 7/8 (left/right) elongate and sharply folded <abbrev xmlns:xlink="http://www.w3.org/1999/xlink" xlink:title="number of elongate scales along ‘dorsolateral snout ridge’" xlink:type="simple">CanthR</abbrev>, enlarged scales on supraocular area, 14 <abbrev xmlns:xlink="http://www.w3.org/1999/xlink" xlink:title="dorsal head scales" xlink:type="simple">HeadSLn</abbrev> and 13 <abbrev xmlns:xlink="http://www.w3.org/1999/xlink" xlink:title="head scales" xlink:type="simple">HeadSTr</abbrev>; irregularly shaped interparietal scales. Laterally head with single large nasal scale; small scales at loreal and preocular area with two parallel longitudinal rows above supralabials; 11/11 SL; double row of eyelid scales with outer row pyramidal-like scales, inner row smooth and flat 13/14 <abbrev xmlns:xlink="http://www.w3.org/1999/xlink" xlink:title="dorsal eyelid scales" xlink:type="simple">Eyelid</abbrev>; modest to small and smooth postocular and temporal scales; large and naked tympanum; pair of tympanic spines in supratympanic area are separated by seven scale rows; posterior supratympanic spine is a single narrow, spine-like scale (length slightly &lt; 0.5 × tympanum maximum diameter) projecting upward; 10/10 IL along mouth margin; first supralabials are barely larger than other supralabials.</p><p>Keeled trunk scales dorsally and laterally; elongated middorsal crest scale (3 × length of adjacent parasagittal scales) separated from interparietal by four rows; 51 <abbrev xmlns:xlink="http://www.w3.org/1999/xlink" xlink:title="dorsal scales" xlink:type="simple">Dorsal</abbrev>, 44 <abbrev xmlns:xlink="http://www.w3.org/1999/xlink" xlink:title="Midbody scale rows" xlink:type="simple">Midbody</abbrev>.</p><p>Modest to large and keeled scales on limbs; strongly bicarinate lamellae ventrally of fingers (19/19 <abbrev xmlns:xlink="http://www.w3.org/1999/xlink" xlink:title="4th finger length" xlink:type="simple">4FingLng</abbrev>) and toes (23/23 <abbrev xmlns:xlink="http://www.w3.org/1999/xlink" xlink:title="4th toe length" xlink:type="simple">4ToeLng</abbrev>); long and thin claws and sharply pointed on all digits.</p></tp:treatment-sec><tp:treatment-sec sec-type="Coloration of holotype"><title>Coloration of holotype.</title><p>In preservation (Fig. <xref ref-type="fig" rid="F9">9</xref>). Dorsally the head is brown and ventrally whitish. There are six pale brown stripes around the eyes. No transverse stripe occurs on the anterior dorsal head, but diagonal stripes appear on ventral posterior head. There is pale dark patch on jowl muscles, but absence of dark patch on ventral neck; trunk transverse bands and middorsal stripe on above body are also absence. Distinct stripes occur on the ventral sides of the body, but absence of forearm stripe and pairs of nuchal spots.</p></tp:treatment-sec><tp:treatment-sec sec-type="Variation"><title>Variation.</title><p>Variation in morphometry and meristic characters, spine characters, and stripe pattern of paratype specimens are shown in Fig. <xref ref-type="fig" rid="F7">7</xref> and Tables 4–6. Those characters are congruent with the holotype, excluded in coloration pattern. Coloration of paratypes in preservation, in adult male paratypes, transverse bands are rarely found, although broad transverse bands are usually present and straight in males and straight or zig-zag in females. Coloration in life (Fig. <xref ref-type="fig" rid="F10">10</xref>). Pale brown transverse bands on dorsal surface of body are usually absent in male and usually present in female.</p></tp:treatment-sec><tp:treatment-sec sec-type="Distribution"><title>Distribution.</title><p><italic><tp:taxon-name><tp:taxon-name-part taxon-name-part-type="genus" reg="Calotes">Calotes</tp:taxon-name-part> <tp:taxon-name-part taxon-name-part-type="species" reg="maehongsonensis">maehongsonensis</tp:taxon-name-part></tp:taxon-name></italic> sp. nov. has the restricted occurrence in western and northern Thailand (Kanchanaburi and Mae Hong Son Provinces) along Thailand-Myanmar border and southeastern Myanmar including Mon, Bago, and Yangon (Fig. <xref ref-type="fig" rid="F1">1</xref>).</p></tp:treatment-sec><tp:treatment-sec sec-type="Habitat and natural history notes"><title>Habitat and natural history notes.</title><p>Its name is represented by type locality from Mae Hong Son Province, Northern Thailand (at approx. more than 500 m elevation). This species inhabits forest edges, primarily occurring on high hills but also adapting to anthropogenic habitats including disturbed secondary forests, agricultural areas, and rural settlements (Fig. <xref ref-type="fig" rid="F10">10</xref>). Specimens were typically observed on tree trunks and branches 1–4 meters above ground, often basking in sunlight during morning hours. The species appears to be insectivorous, with observed prey including ants and small millipede.</p></tp:treatment-sec><tp:treatment-sec sec-type="Etymology"><title>Etymology.</title><p>The specific epithet <italic>maehongsonensis</italic> is referred from its type locality in Mae Hong Son Province (Fig. <xref ref-type="fig" rid="F10">10</xref>), and they were also found in Kanchanaburi Province, Thailand and Southern Myanmar.</p></tp:treatment-sec><tp:treatment-sec><!--Section generated to contain objects referenced in tp:taxon-treatment.--><fig id="F5" position="float" orientation="portrait"><object-id xmlns:xlink="http://www.w3.org/1999/xlink" content-type="doi" xlink:type="simple">10.3897/zookeys.1281.175455.figure5</object-id><object-id xmlns:xlink="http://www.w3.org/1999/xlink" content-type="arpha" xlink:type="simple">2A009ED0-AD79-5309-B44B-FA421117E0A2</object-id><label>Figure 5.</label><caption><p>Micro-<abbrev xmlns:xlink="http://www.w3.org/1999/xlink" xlink:title="computed tomography" xlink:type="simple">CT</abbrev> images of skull, occipital bone, and pectoral region of male <italic><tp:taxon-name><tp:taxon-name-part taxon-name-part-type="genus" reg="Calotes">Calotes</tp:taxon-name-part> <tp:taxon-name-part taxon-name-part-type="species" reg="thailandensis">thailandensis</tp:taxon-name-part></tp:taxon-name></italic> sp. nov. (<bold>A, C</bold>. <abbrev xmlns:xlink="http://www.w3.org/1999/xlink" xlink:title="Chulalongkorn University Museum of Natural History" xlink:type="simple">CUMZ-R</abbrev>-2738 and <bold>E, G</bold>. <abbrev xmlns:xlink="http://www.w3.org/1999/xlink" xlink:title="Chulalongkorn University Museum of Natural History" xlink:type="simple">CUMZ-R</abbrev>-2769) and male <italic><tp:taxon-name><tp:taxon-name-part taxon-name-part-type="genus" reg="Calotes">C.</tp:taxon-name-part> <tp:taxon-name-part taxon-name-part-type="species" reg="maehongsonensis">maehongsonensis</tp:taxon-name-part></tp:taxon-name></italic> sp. nov. (<bold>B, D</bold>. <abbrev xmlns:xlink="http://www.w3.org/1999/xlink" xlink:title="Chulalongkorn University Museum of Natural History" xlink:type="simple">CUMZ-R</abbrev>-2825 and <bold>F, H</bold>. <abbrev xmlns:xlink="http://www.w3.org/1999/xlink" xlink:title="Chulalongkorn University Museum of Natural History" xlink:type="simple">CUMZ-R</abbrev>-2820). Abbreviations: <abbrev xmlns:xlink="http://www.w3.org/1999/xlink" xlink:title="Clavicle" xlink:type="simple">Cl</abbrev>, Clavicle; <abbrev xmlns:xlink="http://www.w3.org/1999/xlink" xlink:title="Frontal" xlink:type="simple">F</abbrev>, Frontal; <abbrev xmlns:xlink="http://www.w3.org/1999/xlink" xlink:title="Interclavicle" xlink:type="simple">In</abbrev>, Interclavicle, <abbrev xmlns:xlink="http://www.w3.org/1999/xlink" xlink:title="Maxilla" xlink:type="simple">Mx</abbrev>, Maxilla; <abbrev xmlns:xlink="http://www.w3.org/1999/xlink" xlink:title="Nasal" xlink:type="simple">Na</abbrev>, Nasal; <abbrev xmlns:xlink="http://www.w3.org/1999/xlink" xlink:title="Parietal" xlink:type="simple">P</abbrev>, Parietal, <abbrev xmlns:xlink="http://www.w3.org/1999/xlink" xlink:title="Premaxilla" xlink:type="simple">Px</abbrev>, Premaxilla; <abbrev xmlns:xlink="http://www.w3.org/1999/xlink" xlink:title="Supraoccipital bones" xlink:type="simple">So</abbrev>, Supraoccipital bones. Scale bars: 5 mm.</p></caption><graphic xmlns:xlink="http://www.w3.org/1999/xlink" xlink:href="zookeys-1281-069_article-175455__-g005.jpg" id="oo_1666611.jpg" position="float" orientation="portrait" xlink:type="simple"><uri content-type="original_file" xlink:type="simple">https://binary.pensoft.net/fig/1666611</uri></graphic></fig><fig id="F7" position="float" orientation="portrait"><object-id xmlns:xlink="http://www.w3.org/1999/xlink" content-type="doi" xlink:type="simple">10.3897/zookeys.1281.175455.figure7</object-id><object-id xmlns:xlink="http://www.w3.org/1999/xlink" content-type="arpha" xlink:type="simple">660AE5EE-B60B-5BEF-B6EB-11CDFC415EBD</object-id><label>Figure 7.</label><caption><p>Ventral head and lateral views (<bold>A–F</bold>) of paratypes of <italic><tp:taxon-name><tp:taxon-name-part taxon-name-part-type="genus" reg="Calotes">Calotes</tp:taxon-name-part> <tp:taxon-name-part taxon-name-part-type="species" reg="thailandensis">thailandensis</tp:taxon-name-part></tp:taxon-name></italic> sp. nov. (<abbrev xmlns:xlink="http://www.w3.org/1999/xlink" xlink:title="Chulalongkorn University Museum of Natural History" xlink:type="simple">CUMZ-R</abbrev>-2769[SA149], 2872[SA221], 2767[SA147]) (<bold>A–C</bold>) and <italic><tp:taxon-name><tp:taxon-name-part taxon-name-part-type="genus" reg="Calotes">Calotes</tp:taxon-name-part> <tp:taxon-name-part taxon-name-part-type="species" reg="maehongsonensis">maehongsonensis</tp:taxon-name-part></tp:taxon-name></italic> sp. nov. (<abbrev xmlns:xlink="http://www.w3.org/1999/xlink" xlink:title="Chulalongkorn University Museum of Natural History" xlink:type="simple">CUMZ-R</abbrev>-2820[SA169], 2827[SA176], 2839[SA188]) (<bold>D–F</bold>) are showed consisting of adult males (<bold>A, B, D, E</bold>) and adult females (<bold>C, F</bold>). Scale bars: 10 mm.</p></caption><graphic xmlns:xlink="http://www.w3.org/1999/xlink" xlink:href="zookeys-1281-069_article-175455__-g007.jpg" id="oo_1666613.jpg" position="float" orientation="portrait" xlink:type="simple"><uri content-type="original_file" xlink:type="simple">https://binary.pensoft.net/fig/1666613</uri></graphic></fig><table-wrap id="T6" position="float" orientation="portrait"><label>Table 6.</label><caption><p>Spine characters of male <italic><tp:taxon-name><tp:taxon-name-part taxon-name-part-type="genus" reg="Calotes">Calotes</tp:taxon-name-part> <tp:taxon-name-part taxon-name-part-type="species" reg="thailandensis">thailandensis</tp:taxon-name-part></tp:taxon-name></italic> sp. nov. and male <italic><tp:taxon-name><tp:taxon-name-part taxon-name-part-type="genus" reg="Calotes">C.</tp:taxon-name-part> <tp:taxon-name-part taxon-name-part-type="species" reg="maehongsonensis">maehongsonensis</tp:taxon-name-part></tp:taxon-name></italic> sp. nov. Measurements are represented in mean ± SD (range) in millimeters (mm). Abbreviations are showed in Materials and methods.</p></caption><table><tbody><tr><th rowspan="3" colspan="1">Characters</th><th rowspan="1" colspan="2"><italic><tp:taxon-name><tp:taxon-name-part taxon-name-part-type="genus" reg="Calotes">Calotes</tp:taxon-name-part> <tp:taxon-name-part taxon-name-part-type="species" reg="thailandensis">thailandensis</tp:taxon-name-part></tp:taxon-name></italic> sp. nov.</th><th rowspan="1" colspan="2"><italic><tp:taxon-name><tp:taxon-name-part taxon-name-part-type="genus" reg="Calotes">Calotes</tp:taxon-name-part> <tp:taxon-name-part taxon-name-part-type="species" reg="maehongsonensis">maehongsonensis</tp:taxon-name-part></tp:taxon-name></italic> sp. nov.</th></tr><tr><th rowspan="1" colspan="1">Holotype</th><th rowspan="1" colspan="1">Paratypes</th><th rowspan="1" colspan="1">Holotype</th><th rowspan="1" colspan="1">Paratypes</th></tr><tr><th rowspan="1" colspan="1"><abbrev xmlns:xlink="http://www.w3.org/1999/xlink" xlink:title="Chulalongkorn University Museum of Natural History" xlink:type="simple">CUMZ-R</abbrev>-2738</th><th rowspan="1" colspan="1">Males (<italic>n =</italic> 5)</th><th rowspan="1" colspan="1"><abbrev xmlns:xlink="http://www.w3.org/1999/xlink" xlink:title="Chulalongkorn University Museum of Natural History" xlink:type="simple">CUMZ-R</abbrev>-2825</th><th rowspan="1" colspan="1">Males (<italic>n =</italic> 5)</th></tr><tr><td rowspan="2" colspan="1">
                      <abbrev xmlns:xlink="http://www.w3.org/1999/xlink" xlink:title="middorsal crest spine length" xlink:type="simple">MCS</abbrev>
                    </td><td rowspan="1" colspan="1">4.5</td><td rowspan="1" colspan="1">4.41 ± 0.90</td><td rowspan="1" colspan="1">3.45</td><td rowspan="1" colspan="1">4.04 ± 0.63</td></tr><tr><td rowspan="1" colspan="1"/><td rowspan="1" colspan="1">(3.60–5.60)</td><td rowspan="1" colspan="1"/><td rowspan="1" colspan="1">(3.25–4.80)</td></tr><tr><td rowspan="2" colspan="1">
                      <abbrev xmlns:xlink="http://www.w3.org/1999/xlink" xlink:title="anterior supratympanic spine length" xlink:type="simple">ASS</abbrev>
                    </td><td rowspan="1" colspan="1">2.1</td><td rowspan="1" colspan="1">2.30 ± 0.36</td><td rowspan="1" colspan="1">1.35</td><td rowspan="1" colspan="1">1.10 ± 0.11</td></tr><tr><td rowspan="1" colspan="1"/><td rowspan="1" colspan="1">(2.10–2.95)</td><td rowspan="1" colspan="1"/><td rowspan="1" colspan="1">(1.00–1.25)</td></tr><tr><td rowspan="2" colspan="1">
                      <abbrev xmlns:xlink="http://www.w3.org/1999/xlink" xlink:title="posterior supratympanic spine length" xlink:type="simple">PSS</abbrev>
                    </td><td rowspan="1" colspan="1">1.85</td><td rowspan="1" colspan="1">2.22 ± 0.17</td><td rowspan="1" colspan="1">1.2</td><td rowspan="1" colspan="1">1.14 ± 0.13</td></tr><tr><td rowspan="1" colspan="1"/><td rowspan="1" colspan="1">(2.05–2.40)</td><td rowspan="1" colspan="1"/><td rowspan="1" colspan="1">(1.00–1.25)</td></tr><tr><td rowspan="2" colspan="1"><abbrev xmlns:xlink="http://www.w3.org/1999/xlink" xlink:title="middorsal crest spine length" xlink:type="simple">MCS</abbrev>/<abbrev xmlns:xlink="http://www.w3.org/1999/xlink" xlink:title="tympanum diameter" xlink:type="simple">TymD</abbrev></td><td rowspan="1" colspan="1">1.34</td><td rowspan="1" colspan="1">1.33 ± 0.28</td><td rowspan="1" colspan="1">1.27</td><td rowspan="1" colspan="1">1.44 ± 0.16</td></tr><tr><td rowspan="1" colspan="1"/><td rowspan="1" colspan="1">(1.03–1.68)</td><td rowspan="1" colspan="1"/><td rowspan="1" colspan="1">(1.20–1.62)</td></tr><tr><td rowspan="2" colspan="1"><abbrev xmlns:xlink="http://www.w3.org/1999/xlink" xlink:title="anterior supratympanic spine length" xlink:type="simple">ASS</abbrev>/<abbrev xmlns:xlink="http://www.w3.org/1999/xlink" xlink:title="tympanum diameter" xlink:type="simple">TymD</abbrev></td><td rowspan="1" colspan="1">0.61</td><td rowspan="1" colspan="1">0.69 ± 0.08</td><td rowspan="1" colspan="1">0.5</td><td rowspan="1" colspan="1">0.39 ± 0.02</td></tr><tr><td rowspan="1" colspan="1"/><td rowspan="1" colspan="1">(0.59–0.82)</td><td rowspan="1" colspan="1"/><td rowspan="1" colspan="1">(0.37–0.42)</td></tr><tr><td rowspan="2" colspan="1"><abbrev xmlns:xlink="http://www.w3.org/1999/xlink" xlink:title="posterior supratympanic spine length" xlink:type="simple">PSS</abbrev>/<abbrev xmlns:xlink="http://www.w3.org/1999/xlink" xlink:title="tympanum diameter" xlink:type="simple">TymD</abbrev></td><td rowspan="1" colspan="1">0.55</td><td rowspan="1" colspan="1">0.67 ± 0.03</td><td rowspan="1" colspan="1">0.44</td><td rowspan="1" colspan="1">0.41 ± 0.06</td></tr><tr><td rowspan="1" colspan="1"/><td rowspan="1" colspan="1">(0.64–0.70)</td><td rowspan="1" colspan="1"/><td rowspan="1" colspan="1">(0.33–0.47)</td></tr></tbody></table></table-wrap><fig id="F4" position="float" orientation="portrait"><object-id xmlns:xlink="http://www.w3.org/1999/xlink" content-type="doi" xlink:type="simple">10.3897/zookeys.1281.175455.figure4</object-id><object-id xmlns:xlink="http://www.w3.org/1999/xlink" content-type="arpha" xlink:type="simple">6946DCAF-E7FF-5382-AE41-329F0139A0F9</object-id><label>Figure 4.</label><caption><p>Females: <abbrev xmlns:xlink="http://www.w3.org/1999/xlink" xlink:title="Principal Component Analysis" xlink:type="simple">PCA</abbrev> (<bold>A, C</bold>) and <abbrev xmlns:xlink="http://www.w3.org/1999/xlink" xlink:title="Discriminant Analysis of Principal Components" xlink:type="simple">DAPC</abbrev> (<bold>B, D</bold>) of female <italic><tp:taxon-name><tp:taxon-name-part taxon-name-part-type="genus" reg="Calotes">Calotes</tp:taxon-name-part></tp:taxon-name></italic> species based on mensural (<bold>A, B</bold>) and meristic (<bold>C, D</bold>) characters, respectively, containing <italic><tp:taxon-name><tp:taxon-name-part taxon-name-part-type="genus" reg="Calotes">C.</tp:taxon-name-part> <tp:taxon-name-part taxon-name-part-type="species" reg="irawadi">irawadi</tp:taxon-name-part></tp:taxon-name></italic> from central Myanmar (<italic>n</italic> = 14), <italic><tp:taxon-name><tp:taxon-name-part taxon-name-part-type="genus" reg="Calotes">C.</tp:taxon-name-part> <tp:taxon-name-part taxon-name-part-type="species" reg="thailandensis">thailandensis</tp:taxon-name-part></tp:taxon-name></italic> sp. nov. from central and southern Thailand (<italic>n</italic> = 27) and <italic><tp:taxon-name><tp:taxon-name-part taxon-name-part-type="genus" reg="Calotes">C.</tp:taxon-name-part> <tp:taxon-name-part taxon-name-part-type="species" reg="maehongsonensis">maehongsonensis</tp:taxon-name-part></tp:taxon-name></italic> sp. nov. from Mae Hong Son, northwestern Thailand (<italic>n</italic> = 10). <abbrev xmlns:xlink="http://www.w3.org/1999/xlink" xlink:title="permutational-multivariate analysis of variance" xlink:type="simple">PERMANOVA</abbrev> support the significantly morphological difference with <italic>p</italic> &lt; 0.001.</p></caption><graphic xmlns:xlink="http://www.w3.org/1999/xlink" xlink:href="zookeys-1281-069_article-175455__-g004.jpg" id="oo_1666610.jpg" position="float" orientation="portrait" xlink:type="simple"><uri content-type="original_file" xlink:type="simple">https://binary.pensoft.net/fig/1666610</uri></graphic></fig><supplementary-material xmlns:xlink="http://www.w3.org/1999/xlink" id="S5" position="float" orientation="portrait" xlink:type="simple"><object-id content-type="doi" xlink:type="simple">10.3897/zookeys.1281.175455.suppl5</object-id><object-id content-type="arpha" xlink:type="simple">D0031292-33ED-5514-AA93-FCE28E2C2433</object-id><label>Supplementary material 5</label><caption><p>Supplementary information 5</p></caption><statement content-type="dataType"><label>Data type</label><p>zip</p></statement><statement content-type="notes"><label>Explanation note</label><p><bold>figure S1</bold>. Box plots of the adjusted-morphological characters having statistically significant mean differences among male <italic><tp:taxon-name><tp:taxon-name-part taxon-name-part-type="genus" reg="Calotes">Calotes</tp:taxon-name-part> <tp:taxon-name-part taxon-name-part-type="species" reg="irawadi">irawadi</tp:taxon-name-part></tp:taxon-name></italic> (<italic>n</italic> = 28), <italic><tp:taxon-name><tp:taxon-name-part taxon-name-part-type="genus" reg="Calotes">C.</tp:taxon-name-part> <tp:taxon-name-part taxon-name-part-type="species" reg="thailandensis">thailandensis</tp:taxon-name-part></tp:taxon-name></italic> sp. nov. (<italic>n</italic> = 26) and <italic><tp:taxon-name><tp:taxon-name-part taxon-name-part-type="genus" reg="Calotes">C.</tp:taxon-name-part> <tp:taxon-name-part taxon-name-part-type="species" reg="maehongsonensis">maehongsonensis</tp:taxon-name-part></tp:taxon-name></italic> sp. nov. (<italic>n</italic> = 10). Colored boxes represent the interquartile range, the black horizontal bar is the median, and the white spot is the mean. *, **, and *** denotes characters with significantly different mean values at <italic>p</italic> &lt; 0.05, <italic>p</italic> &lt; 0.01 and <italic>p</italic> &lt; 0.001, respectively. Data were tested by ANOVA with post hoc test for parametric data and by Kruskal–Wallis with Dunn’s test for non-parametric data. <bold>figure S2</bold>. Histograms show the rang of scale among males of <italic><tp:taxon-name><tp:taxon-name-part taxon-name-part-type="genus" reg="Calotes">C.</tp:taxon-name-part> <tp:taxon-name-part taxon-name-part-type="species" reg="irawadi">irawadi</tp:taxon-name-part></tp:taxon-name></italic> (<italic>n</italic> = 28) from Central Myanmar as well as populations of <italic><tp:taxon-name><tp:taxon-name-part taxon-name-part-type="genus" reg="Calotes">C.</tp:taxon-name-part> <tp:taxon-name-part taxon-name-part-type="species" reg="thailandensis">thailandensis</tp:taxon-name-part></tp:taxon-name></italic> sp. nov. (<italic>n</italic> = 26) and <italic><tp:taxon-name><tp:taxon-name-part taxon-name-part-type="genus" reg="Calotes">C.</tp:taxon-name-part> <tp:taxon-name-part taxon-name-part-type="species" reg="maehongsonensis">maehongsonensis</tp:taxon-name-part></tp:taxon-name></italic> sp. nov. (<italic>n</italic> = 10) from Thailand. Solid, dashed, dotted lines are represented by the mean values of each group. *, ** and *** denotes characters with significantly different mean values at <italic>p</italic> &lt; 0.05, <italic>p</italic> &lt; 0.01 and <italic>p</italic> &lt; 0.001, respectively. Data were tested by Kruskal–Wallis with Dunn’s test for non-parametric data. <bold>figure S3</bold>. Box plots of the adjusted-morphological characters having statistically significant mean differences among female <italic><tp:taxon-name><tp:taxon-name-part taxon-name-part-type="genus" reg="Calotes">Calotes</tp:taxon-name-part> <tp:taxon-name-part taxon-name-part-type="species" reg="irawadi">irawadi</tp:taxon-name-part></tp:taxon-name></italic> (<italic>n</italic> = 14), <italic><tp:taxon-name><tp:taxon-name-part taxon-name-part-type="genus" reg="Calotes">C.</tp:taxon-name-part> <tp:taxon-name-part taxon-name-part-type="species" reg="thailandensis">thailandensis</tp:taxon-name-part></tp:taxon-name></italic> sp. nov. (<italic>n</italic> = 27) and <italic><tp:taxon-name><tp:taxon-name-part taxon-name-part-type="genus" reg="Calotes">C.</tp:taxon-name-part> <tp:taxon-name-part taxon-name-part-type="species" reg="maehongsonensis">maehongsonensis</tp:taxon-name-part></tp:taxon-name></italic> sp. nov. (<italic>n</italic> = 10). Colored boxes represent the interquartile range, the black horizontal bar is the median, and the white spot is the mean. *, ** and *** denote characters with significantly different mean values at <italic>p</italic> &lt; 0.05, <italic>p</italic> &lt; 0.01 and <italic>p</italic> &lt; 0.001, respectively. Data were tested by ANOVA with post hoc test for parametric data and by Kruskal–Wallis with Dunn’s test for non-parametric data. <bold>figure S4</bold>. Histograms show the rang of scale among female <italic><tp:taxon-name><tp:taxon-name-part taxon-name-part-type="genus" reg="Calotes">C.</tp:taxon-name-part> <tp:taxon-name-part taxon-name-part-type="species" reg="irawadi">irawadi</tp:taxon-name-part></tp:taxon-name></italic> (<italic>n</italic> = 14) from Central Myanmar as well as female <italic><tp:taxon-name><tp:taxon-name-part taxon-name-part-type="genus" reg="Calotes">C.</tp:taxon-name-part> <tp:taxon-name-part taxon-name-part-type="species" reg="thailandensis">thailandensis</tp:taxon-name-part></tp:taxon-name></italic> sp. nov. (<italic>n =</italic> 27) and <italic><tp:taxon-name><tp:taxon-name-part taxon-name-part-type="genus" reg="Calotes">C.</tp:taxon-name-part> <tp:taxon-name-part taxon-name-part-type="species" reg="maehongsonensis">maehongsonensis</tp:taxon-name-part></tp:taxon-name></italic> sp. nov. (<italic>n</italic> = 10) from Thailand. Solid, dashed, dotted lines are represented by the mean values of each group. *** denote characters with significantly different mean values at <italic>p</italic> &lt; 0.001, respectively. Data were tested by Kruskal–Wallis with Dunn’s test for non-parametric data.</p></statement><media xlink:href="zookeys-1281-069_article-175455__-s005.zip" mimetype="application" mime-subtype="zip" position="float" orientation="portrait" id="oo_1666621.zip" xlink:type="simple"><uri content-type="original_file" xlink:type="simple">https://binary.pensoft.net/file/1666621</uri></media><permissions><license xlink:type="simple"><license-p>This dataset is made available under the Open Database License (<ext-link ext-link-type="uri" xlink:href="http://opendatacommons.org/licenses/odbl/1.0/" xlink:type="simple">http://opendatacommons.org/licenses/odbl/1.0/</ext-link>). The Open Database License (ODbL) is a license agreement intended to allow users to freely share, modify, and use this Dataset while maintaining this same freedom for others, provided that the original source and author(s) are credited.</license-p></license></permissions><attrib specific-use="authors"> Arpapan Prakobkarn, George R. Zug, Nontivich Tandavanitj, Thongchai Ngamprasertwong</attrib></supplementary-material><table-wrap id="T4" position="float" orientation="portrait"><label>Table 4.</label><caption><p>Morphological (mensural) characters of holotype, paratypes and all specimens of <italic><tp:taxon-name><tp:taxon-name-part taxon-name-part-type="genus" reg="Calotes">Calotes</tp:taxon-name-part> <tp:taxon-name-part taxon-name-part-type="species" reg="thailandensis">thailandensis</tp:taxon-name-part></tp:taxon-name></italic> sp. nov., <italic><tp:taxon-name><tp:taxon-name-part taxon-name-part-type="genus" reg="Calotes">C.</tp:taxon-name-part> <tp:taxon-name-part taxon-name-part-type="species" reg="maehongsonensis">maehongsonensis</tp:taxon-name-part></tp:taxon-name></italic> sp. nov., <italic><tp:taxon-name><tp:taxon-name-part taxon-name-part-type="genus" reg="Calotes">C.</tp:taxon-name-part> <tp:taxon-name-part taxon-name-part-type="species" reg="irawadi">irawadi</tp:taxon-name-part></tp:taxon-name></italic> and <italic><tp:taxon-name><tp:taxon-name-part taxon-name-part-type="genus" reg="Calotes">C.</tp:taxon-name-part> <tp:taxon-name-part taxon-name-part-type="species" reg="wangi">wangi</tp:taxon-name-part></tp:taxon-name></italic>. Measurements are represented in mean ± SD (range) in millimeters (mm). Abbreviations are showed in Materials and methods.</p></caption><table><tbody><tr><th rowspan="3" colspan="1">Characters</th><th rowspan="1" colspan="5"><italic><tp:taxon-name><tp:taxon-name-part taxon-name-part-type="genus" reg="Calotes">C.</tp:taxon-name-part> <tp:taxon-name-part taxon-name-part-type="species" reg="thailandensis">thailandensis</tp:taxon-name-part></tp:taxon-name></italic> sp. nov.</th><th rowspan="1" colspan="5"><italic><tp:taxon-name><tp:taxon-name-part taxon-name-part-type="genus" reg="Calotes">C.</tp:taxon-name-part> <tp:taxon-name-part taxon-name-part-type="species" reg="maehongsonensis">maehongsonensis</tp:taxon-name-part></tp:taxon-name></italic> sp. nov.</th><th rowspan="1" colspan="2">
                  <italic>
                    <tp:taxon-name><tp:taxon-name-part taxon-name-part-type="genus" reg="Calotes">C.</tp:taxon-name-part> <tp:taxon-name-part taxon-name-part-type="species" reg="irawadi">irawadi</tp:taxon-name-part></tp:taxon-name>
                  </italic>
                </th><th rowspan="1" colspan="2">
                  <italic>
                    <tp:taxon-name><tp:taxon-name-part taxon-name-part-type="genus" reg="Calotes">C.</tp:taxon-name-part> <tp:taxon-name-part taxon-name-part-type="species" reg="wangi">wangi</tp:taxon-name-part></tp:taxon-name>
                  </italic>
                </th></tr><tr><th rowspan="1" colspan="1">Holotype</th><th rowspan="1" colspan="2">Paratypes</th><th rowspan="1" colspan="2">All specimens</th><th rowspan="1" colspan="1">Holotype</th><th rowspan="1" colspan="2">Paratypes</th><th rowspan="1" colspan="2">All specimens</th><th rowspan="1" colspan="2">All specimens</th><th rowspan="1" colspan="2">
                  <xref ref-type="bibr" rid="B19">Huang et al. (2023)</xref>
                </th></tr><tr><th rowspan="1" colspan="1">Male</th><th rowspan="1" colspan="1">Male (<italic>n =</italic> 5)</th><th rowspan="1" colspan="1">Female (<italic>n =</italic> 5)</th><th rowspan="1" colspan="1">Male (<italic>n =</italic> 26)</th><th rowspan="1" colspan="1">Female (<italic>n =</italic> 27)</th><th rowspan="1" colspan="1">Male</th><th rowspan="1" colspan="1">Male (<italic>n =</italic> 5)</th><th rowspan="1" colspan="1">Female (<italic>n =</italic> 5)</th><th rowspan="1" colspan="1">Male (<italic>n =</italic> 10)</th><th rowspan="1" colspan="1">Female (<italic>n =</italic> 10)</th><th rowspan="1" colspan="1">Male (<italic>n =</italic> 28)</th><th rowspan="1" colspan="1">Female (<italic>n =</italic> 14)</th><th rowspan="1" colspan="1">Male (<italic>n =</italic> 2)</th><th rowspan="1" colspan="1">Female (<italic>n =</italic> 2)</th></tr><tr><td rowspan="2" colspan="1">
                  <abbrev xmlns:xlink="http://www.w3.org/1999/xlink" xlink:title="snout-vent length" xlink:type="simple">SVL</abbrev>
                </td><td rowspan="1" colspan="1">87.24</td><td rowspan="1" colspan="1">85.37 ± 1.22</td><td rowspan="1" colspan="1">77.08 ± 3.57</td><td rowspan="1" colspan="1">87.11 ± 4.80</td><td rowspan="1" colspan="1">74.93 ± 4.41</td><td rowspan="1" colspan="1">76.16</td><td rowspan="1" colspan="1">78.47 ± 1.28</td><td rowspan="1" colspan="1">74.51 ± 4.14</td><td rowspan="1" colspan="1">78.81 ± 2.48</td><td rowspan="1" colspan="1">73.36 ± 4.68</td><td rowspan="1" colspan="1">82.59 ± 8.32</td><td rowspan="1" colspan="1">77.40 ± 7.91</td><td rowspan="1" colspan="1"/><td rowspan="1" colspan="1"/></tr><tr><td rowspan="1" colspan="1"/><td rowspan="1" colspan="1">(83.87–86.30)</td><td rowspan="1" colspan="1">(70.87–79.53)</td><td rowspan="1" colspan="1">(80.90–99.74)</td><td rowspan="1" colspan="1">(65.30–82.91)</td><td rowspan="1" colspan="1"/><td rowspan="1" colspan="1">(76.86–79.6)</td><td rowspan="1" colspan="1">(70.71–80.80)</td><td rowspan="1" colspan="1">(76.16–83.38)</td><td rowspan="1" colspan="1">(67.36–80.80)</td><td rowspan="1" colspan="1">(66.40–106.80)</td><td rowspan="1" colspan="1">(64.30–90.30)</td><td rowspan="1" colspan="1">(88.34–96.4)</td><td rowspan="1" colspan="1">(82–96.5)</td></tr><tr><td rowspan="2" colspan="1">
                  <abbrev xmlns:xlink="http://www.w3.org/1999/xlink" xlink:title="eye-ear length" xlink:type="simple">EyeEar</abbrev>
                </td><td rowspan="1" colspan="1">6.25</td><td rowspan="1" colspan="1">6.36 ± 0.61</td><td rowspan="1" colspan="1">4.46 ± 0.23</td><td rowspan="1" colspan="1">6.39 ± 0.52</td><td rowspan="1" colspan="1">4.54 ± 0.36</td><td rowspan="1" colspan="1">4.8</td><td rowspan="1" colspan="1">5.35 ± 0.42</td><td rowspan="1" colspan="1">4.42 ± 0.23</td><td rowspan="1" colspan="1">5.32 ± 0.41</td><td rowspan="1" colspan="1">4.35 ± 0.20</td><td rowspan="1" colspan="1">5.76 ± 0.89</td><td rowspan="1" colspan="1">4.30 ± 0.60</td><td rowspan="1" colspan="1"/><td rowspan="1" colspan="1"/></tr><tr><td rowspan="1" colspan="1"/><td rowspan="1" colspan="1">(5.63–7.10)</td><td rowspan="1" colspan="1">(4.20–4.80)</td><td rowspan="1" colspan="1">(5.24–7.28)</td><td rowspan="1" colspan="1">(3.98–5.53)</td><td rowspan="1" colspan="1"/><td rowspan="1" colspan="1">(4.7–5.8)</td><td rowspan="1" colspan="1">(4.19–4.74)</td><td rowspan="1" colspan="1">(4.70–5.90)</td><td rowspan="1" colspan="1">(4.14–4.74)</td><td rowspan="1" colspan="1">(4.20–7.90)</td><td rowspan="1" colspan="1">(3.10–5.50)</td><td rowspan="1" colspan="1">(5.97–6.30)</td><td rowspan="1" colspan="1">(5.06–6.17)</td></tr><tr><td rowspan="2" colspan="1">
                  <abbrev xmlns:xlink="http://www.w3.org/1999/xlink" xlink:title="interorbital width" xlink:type="simple">InterOrb</abbrev>
                </td><td rowspan="1" colspan="1">8.6</td><td rowspan="1" colspan="1">8.93 ± 0.36</td><td rowspan="1" colspan="1">7.43 ± 0.24</td><td rowspan="1" colspan="1">8.80 ± 0.49</td><td rowspan="1" colspan="1">7.33 ± 0.59</td><td rowspan="1" colspan="1">7.42</td><td rowspan="1" colspan="1">7.88 ± 0.46</td><td rowspan="1" colspan="1">6.93 ± 0.72</td><td rowspan="1" colspan="1">7.80 ± 0.39</td><td rowspan="1" colspan="1">6.89 ± 0.64</td><td rowspan="1" colspan="1">9.40 ± 0.91</td><td rowspan="1" colspan="1">8.33 ± 1.05</td><td rowspan="1" colspan="1"/><td rowspan="1" colspan="1"/></tr><tr><td rowspan="1" colspan="1"/><td rowspan="1" colspan="1">(8.48–9.35)</td><td rowspan="1" colspan="1">(7.14–7.68)</td><td rowspan="1" colspan="1">(7.81–9.70)</td><td rowspan="1" colspan="1">(6.30–8.73)</td><td rowspan="1" colspan="1"/><td rowspan="1" colspan="1">(7.14–8.4)</td><td rowspan="1" colspan="1">(6.56–8.22)</td><td rowspan="1" colspan="1">(7.14–8.40)</td><td rowspan="1" colspan="1">(6.38–8.22)</td><td rowspan="1" colspan="1">(7.90–11.30)</td><td rowspan="1" colspan="1">(6.90–10.70)</td><td rowspan="1" colspan="1">(8.51–9.48)</td><td rowspan="1" colspan="1">(10.24–12.43)</td></tr><tr><td rowspan="2" colspan="1">
                  <abbrev xmlns:xlink="http://www.w3.org/1999/xlink" xlink:title="head height" xlink:type="simple">HeadH</abbrev>
                </td><td rowspan="1" colspan="1">15.25</td><td rowspan="1" colspan="1">14.99 ± 0.83</td><td rowspan="1" colspan="1">11.49 ± 0.86</td><td rowspan="1" colspan="1">14.18 ± 1.26</td><td rowspan="1" colspan="1">11.23 ± 0.80</td><td rowspan="1" colspan="1">11.66</td><td rowspan="1" colspan="1">11.78 ± 0.66</td><td rowspan="1" colspan="1">10.93 ± 0.43</td><td rowspan="1" colspan="1">11.70 ± 0.53</td><td rowspan="1" colspan="1">10.75 ± 0.41</td><td rowspan="1" colspan="1">14.82 ± 2.19</td><td rowspan="1" colspan="1">12.96 ± 1.55</td><td rowspan="1" colspan="1"/><td rowspan="1" colspan="1"/></tr><tr><td rowspan="1" colspan="1"/><td rowspan="1" colspan="1">(14.28–16.40)</td><td rowspan="1" colspan="1">(10.85–12.85)</td><td rowspan="1" colspan="1">(11.70–16.40)</td><td rowspan="1" colspan="1">(10.00–12.85)</td><td rowspan="1" colspan="1"/><td rowspan="1" colspan="1">(11.12–12.9)</td><td rowspan="1" colspan="1">(10.38–11.30)</td><td rowspan="1" colspan="1">(11.10–12.90)</td><td rowspan="1" colspan="1">(10.10–11.30)</td><td rowspan="1" colspan="1">(11.20–21.50)</td><td rowspan="1" colspan="1">(8.90–15.00)</td><td rowspan="1" colspan="1">(13.18–14.42)</td><td rowspan="1" colspan="1">(12.42–14.42)</td></tr><tr><td rowspan="2" colspan="1">
                  <abbrev xmlns:xlink="http://www.w3.org/1999/xlink" xlink:title="head width" xlink:type="simple">HeadW</abbrev>
                </td><td rowspan="1" colspan="1">20.18</td><td rowspan="1" colspan="1">19.55 ± 2.61</td><td rowspan="1" colspan="1">13.71 ± 0.16</td><td rowspan="1" colspan="1">19.69 ± 1.83</td><td rowspan="1" colspan="1">13.19 ± 0.81</td><td rowspan="1" colspan="1">16.1</td><td rowspan="1" colspan="1">15.82 ± 1.89</td><td rowspan="1" colspan="1">12.70 ± 0.76</td><td rowspan="1" colspan="1">15.68 ± 1.43</td><td rowspan="1" colspan="1">12.63 ± 0.83</td><td rowspan="1" colspan="1">19.09 ± 3.67</td><td rowspan="1" colspan="1">14.31 ± 1.92</td><td rowspan="1" colspan="1"/><td rowspan="1" colspan="1"/></tr><tr><td rowspan="1" colspan="1"/><td rowspan="1" colspan="1">(16.00–21.95)</td><td rowspan="1" colspan="1">(13.50–13.90)</td><td rowspan="1" colspan="1">(16.00–23.22)</td><td rowspan="1" colspan="1">(11.70–14.70)</td><td rowspan="1" colspan="1"/><td rowspan="1" colspan="1">(13.00–18.30)</td><td rowspan="1" colspan="1">(11.80–13.90)</td><td rowspan="1" colspan="1">(13.00–18.30)</td><td rowspan="1" colspan="1">(11.55–13.90)</td><td rowspan="1" colspan="1">(13.30–28.30)</td><td rowspan="1" colspan="1">(11.20–17.80)</td><td rowspan="1" colspan="1">(15.42–16.09)</td><td rowspan="1" colspan="1">(14.21–14.79)</td></tr><tr><td rowspan="2" colspan="1">
                  <abbrev xmlns:xlink="http://www.w3.org/1999/xlink" xlink:title="jaw width" xlink:type="simple">JawW</abbrev>
                </td><td rowspan="1" colspan="1">14.21</td><td rowspan="1" colspan="1">13.85 ± 1.05</td><td rowspan="1" colspan="1">11.91 ± 0.47</td><td rowspan="1" colspan="1">14.41 ± 1.08</td><td rowspan="1" colspan="1">11.60 ± 0.81</td><td rowspan="1" colspan="1">12.24</td><td rowspan="1" colspan="1">12.54 ± 0.26</td><td rowspan="1" colspan="1">11.43 ± 0.89</td><td rowspan="1" colspan="1">12.56 ± 0.56</td><td rowspan="1" colspan="1">11.26 ± 0.78</td><td rowspan="1" colspan="1">15.85 ± 2.76</td><td rowspan="1" colspan="1">12.58 ± 1.54</td><td rowspan="1" colspan="1"/><td rowspan="1" colspan="1"/></tr><tr><td rowspan="1" colspan="1"/><td rowspan="1" colspan="1">(12.74–15.05)</td><td rowspan="1" colspan="1">(11.30–12.38)</td><td rowspan="1" colspan="1">(12.40–16.82)</td><td rowspan="1" colspan="1">(10.20–13.46)</td><td rowspan="1" colspan="1"/><td rowspan="1" colspan="1">(12.31–12.97)</td><td rowspan="1" colspan="1">(10.70–12.80)</td><td rowspan="1" colspan="1">(11.54–13.71)</td><td rowspan="1" colspan="1">(10.60–12.80)</td><td rowspan="1" colspan="1">(11.70–22.50)</td><td rowspan="1" colspan="1">(9.50–15.20)</td><td rowspan="1" colspan="1">(16.06–16.14)</td><td rowspan="1" colspan="1">(13.47–16.84)</td></tr><tr><td rowspan="2" colspan="1">
                  <abbrev xmlns:xlink="http://www.w3.org/1999/xlink" xlink:title="snout width" xlink:type="simple">SnW</abbrev>
                </td><td rowspan="1" colspan="1">5.27</td><td rowspan="1" colspan="1">5.24 ± 0.35</td><td rowspan="1" colspan="1">4.63 ± 0.06</td><td rowspan="1" colspan="1">5.36 ± 0.34</td><td rowspan="1" colspan="1">4.74 ± 0.44</td><td rowspan="1" colspan="1">4.12</td><td rowspan="1" colspan="1">4.58 ± 0.23</td><td rowspan="1" colspan="1">4.59 ± 0.25</td><td rowspan="1" colspan="1">4.56 ± 0.23</td><td rowspan="1" colspan="1">4.47 ± 0.32</td><td rowspan="1" colspan="1">5.32 ± 0.51</td><td rowspan="1" colspan="1">5.18 ± 0.45</td><td rowspan="1" colspan="1"/><td rowspan="1" colspan="1"/></tr><tr><td rowspan="1" colspan="1"/><td rowspan="1" colspan="1">(4.74–5.60)</td><td rowspan="1" colspan="1">(4.54–4.68)</td><td rowspan="1" colspan="1">(4.74–6.15)</td><td rowspan="1" colspan="1">(4.04–5.70)</td><td rowspan="1" colspan="1"/><td rowspan="1" colspan="1">(4.36–4.92)</td><td rowspan="1" colspan="1">(4.36–4.95)</td><td rowspan="1" colspan="1">(4.12–4.92)</td><td rowspan="1" colspan="1">(3.91–4.95)</td><td rowspan="1" colspan="1">(4.30–6.50)</td><td rowspan="1" colspan="1">(4.40–5.90)</td><td rowspan="1" colspan="1">(5.29–5.87)</td><td rowspan="1" colspan="1">(5.33–5.76)</td></tr><tr><td rowspan="2" colspan="1">
                  <abbrev xmlns:xlink="http://www.w3.org/1999/xlink" xlink:title="snout-naris length" xlink:type="simple">SnN</abbrev>
                </td><td rowspan="1" colspan="1">3.65</td><td rowspan="1" colspan="1">3.86 ± 0.20</td><td rowspan="1" colspan="1">3.47 ± 0.20</td><td rowspan="1" colspan="1">3.93 ± 0.26</td><td rowspan="1" colspan="1">3.41 ± 0.27</td><td rowspan="1" colspan="1">3</td><td rowspan="1" colspan="1">3.43 ± 0.16</td><td rowspan="1" colspan="1">3.44 ± 0.34</td><td rowspan="1" colspan="1">3.37 ± 0.19</td><td rowspan="1" colspan="1">3.36 ± 0.32</td><td rowspan="1" colspan="1">4.19 ± 0.63</td><td rowspan="1" colspan="1">3.84 ± 0.55</td><td rowspan="1" colspan="1"/><td rowspan="1" colspan="1"/></tr><tr><td rowspan="1" colspan="1"/><td rowspan="1" colspan="1">(3.62–4.10)</td><td rowspan="1" colspan="1">(3.23–3.78)</td><td rowspan="1" colspan="1">(3.53–4.54)</td><td rowspan="1" colspan="1">(2.92–4.09)</td><td rowspan="1" colspan="1"/><td rowspan="1" colspan="1">(3.23–3.6)</td><td rowspan="1" colspan="1">(3.10–3.92)</td><td rowspan="1" colspan="1">(3.00–3.60)</td><td rowspan="1" colspan="1">(3.04–3.92)</td><td rowspan="1" colspan="1">(2.80–5.40)</td><td rowspan="1" colspan="1">(2.60–4.70)</td><td rowspan="1" colspan="1"/><td rowspan="1" colspan="1"/></tr><tr><td rowspan="2" colspan="1">
                  <abbrev xmlns:xlink="http://www.w3.org/1999/xlink" xlink:title="snout-eye length" xlink:type="simple">SnEye</abbrev>
                </td><td rowspan="1" colspan="1">8.7</td><td rowspan="1" colspan="1">8.68 ± 0.42</td><td rowspan="1" colspan="1">7.57 ± 0.34</td><td rowspan="1" colspan="1">8.83 ± 0.35</td><td rowspan="1" colspan="1">7.49 ± 0.44</td><td rowspan="1" colspan="1">7.55</td><td rowspan="1" colspan="1">7.94 ± 0.46</td><td rowspan="1" colspan="1">7.45 ± 0.59</td><td rowspan="1" colspan="1">7.88 ± 0.42</td><td rowspan="1" colspan="1">7.33 ± 0.61</td><td rowspan="1" colspan="1">8.50 ± 0.87</td><td rowspan="1" colspan="1">7.81 ± 0.79</td><td rowspan="1" colspan="1"/><td rowspan="1" colspan="1"/></tr><tr><td rowspan="1" colspan="1"/><td rowspan="1" colspan="1">(8.08–9.04)</td><td rowspan="1" colspan="1">(7.14–7.93)</td><td rowspan="1" colspan="1">(8.08–9.48)</td><td rowspan="1" colspan="1">(6.73–8.50)</td><td rowspan="1" colspan="1"/><td rowspan="1" colspan="1">(7.38–8.5)</td><td rowspan="1" colspan="1">(6.66–8.20)</td><td rowspan="1" colspan="1">(7.38–8.50)</td><td rowspan="1" colspan="1">(6.43–8.20)</td><td rowspan="1" colspan="1">(6.90–10.70)</td><td rowspan="1" colspan="1">(5.90–9.10)</td><td rowspan="1" colspan="1">(7.85–8.82)</td><td rowspan="1" colspan="1">(7.91–9.0)</td></tr><tr><td rowspan="2" colspan="1">
                  <abbrev xmlns:xlink="http://www.w3.org/1999/xlink" xlink:title="naris-eye length" xlink:type="simple">NarEye</abbrev>
                </td><td rowspan="1" colspan="1">4.48</td><td rowspan="1" colspan="1">4.78 ± 0.36</td><td rowspan="1" colspan="1">3.91 ± 0.19</td><td rowspan="1" colspan="1">4.85 ± 0.30</td><td rowspan="1" colspan="1">3.96 ± 0.28</td><td rowspan="1" colspan="1">4.34</td><td rowspan="1" colspan="1">4.47 ± 0.32</td><td rowspan="1" colspan="1">4.13 ± 0.32</td><td rowspan="1" colspan="1">4.39 ± 0.25</td><td rowspan="1" colspan="1">3.97 ± 0.31</td><td rowspan="1" colspan="1">4.32 ± 0.41</td><td rowspan="1" colspan="1">3.96 ± 0.37</td><td rowspan="1" colspan="1"/><td rowspan="1" colspan="1"/></tr><tr><td rowspan="1" colspan="1"/><td rowspan="1" colspan="1">(4.42–5.37)</td><td rowspan="1" colspan="1">(3.70–4.16)</td><td rowspan="1" colspan="1">(4.28–5.37)</td><td rowspan="1" colspan="1">(3.52–4.57)</td><td rowspan="1" colspan="1"/><td rowspan="1" colspan="1">(4.05–4.86)</td><td rowspan="1" colspan="1">(3.92–4.70)</td><td rowspan="1" colspan="1">(4.05–4.86)</td><td rowspan="1" colspan="1">(3.58–4.70)</td><td rowspan="1" colspan="1">(3.70–5.30)</td><td rowspan="1" colspan="1">(3.30–4.50)</td><td rowspan="1" colspan="1">(4.49–4.58)</td><td rowspan="1" colspan="1">(4.96–5.69)</td></tr><tr><td rowspan="2" colspan="1">
                  <abbrev xmlns:xlink="http://www.w3.org/1999/xlink" xlink:title="head length" xlink:type="simple">HeadL</abbrev>
                </td><td rowspan="1" colspan="1">20.95</td><td rowspan="1" colspan="1">20.57 ± 1.22</td><td rowspan="1" colspan="1">17.25 ± 0.87</td><td rowspan="1" colspan="1">21.26 ± 1.18</td><td rowspan="1" colspan="1">17.16 ± 1.13</td><td rowspan="1" colspan="1">17.87</td><td rowspan="1" colspan="1">18.68 ± 0.71</td><td rowspan="1" colspan="1">16.68 ± 1.53</td><td rowspan="1" colspan="1">18.68 ± 0.75</td><td rowspan="1" colspan="1">16.15 ± 1.32</td><td rowspan="1" colspan="1">20.03 ± 1.83</td><td rowspan="1" colspan="1">17.64 ± 1.83</td><td rowspan="1" colspan="1"/><td rowspan="1" colspan="1"/></tr><tr><td rowspan="1" colspan="1"/><td rowspan="1" colspan="1">(19.16–22.18)</td><td rowspan="1" colspan="1">(16.10–18.46)</td><td rowspan="1" colspan="1">(19.50–23.52)</td><td rowspan="1" colspan="1">(15.37–19.87)</td><td rowspan="1" colspan="1"/><td rowspan="1" colspan="1">(17.88–19.36)</td><td rowspan="1" colspan="1">(14.42–18.44)</td><td rowspan="1" colspan="1">(17.87–19.65)</td><td rowspan="1" colspan="1">(14.42–18.44)</td><td rowspan="1" colspan="1">(16.90–24.90)</td><td rowspan="1" colspan="1">(13.90–21.40)</td><td rowspan="1" colspan="1">(24.29–24.47)</td><td rowspan="1" colspan="1">(23.39–23.93)</td></tr><tr><td rowspan="2" colspan="1">
                  <abbrev xmlns:xlink="http://www.w3.org/1999/xlink" xlink:title="snout-forelimb length" xlink:type="simple">SnForeL</abbrev>
                </td><td rowspan="1" colspan="1">30.38</td><td rowspan="1" colspan="1">29.14 ± 2.23</td><td rowspan="1" colspan="1">21.74 ± 1.20</td><td rowspan="1" colspan="1">29.15 ± 1.74</td><td rowspan="1" colspan="1">21.73 ± 1.40</td><td rowspan="1" colspan="1">23.72</td><td rowspan="1" colspan="1">24.58 ± 1.14</td><td rowspan="1" colspan="1">21.57 ± 1.70</td><td rowspan="1" colspan="1">24.86 ± 1.18</td><td rowspan="1" colspan="1">21.20 ± 1.51</td><td rowspan="1" colspan="1">29.19 ± 2.24</td><td rowspan="1" colspan="1">26.55 ± 3.32</td><td rowspan="1" colspan="1"/><td rowspan="1" colspan="1"/></tr><tr><td rowspan="1" colspan="1"/><td rowspan="1" colspan="1">(25.74–31.20)</td><td rowspan="1" colspan="1">(20.44–23.60)</td><td rowspan="1" colspan="1">(25.74–32.40)</td><td rowspan="1" colspan="1">(19.46–25.08)</td><td rowspan="1" colspan="1"/><td rowspan="1" colspan="1">(23.1–25.87)</td><td rowspan="1" colspan="1">(20.03–24.06)</td><td rowspan="1" colspan="1">(23.10–26.70)</td><td rowspan="1" colspan="1">(19.40–24.06)</td><td rowspan="1" colspan="1">(25.40–33.70)</td><td rowspan="1" colspan="1">(20.80–32.10)</td><td rowspan="1" colspan="1">(30.74–32.65)</td><td rowspan="1" colspan="1">(25.99–30.4)</td></tr><tr><td rowspan="2" colspan="1">
                  <abbrev xmlns:xlink="http://www.w3.org/1999/xlink" xlink:title="4th finger length" xlink:type="simple">4FingLng</abbrev>
                </td><td rowspan="1" colspan="1">10.16</td><td rowspan="1" colspan="1">10.27 ± 0.87</td><td rowspan="1" colspan="1">8.47 ± 0.34</td><td rowspan="1" colspan="1">10.42 ± 0.66</td><td rowspan="1" colspan="1">8.36 ± 0.35</td><td rowspan="1" colspan="1">8.8</td><td rowspan="1" colspan="1">9.73 ± 0.53</td><td rowspan="1" colspan="1">8.46 ± 0.63</td><td rowspan="1" colspan="1">9.48 ± 0.49</td><td rowspan="1" colspan="1">8.19 ± 0.64</td><td rowspan="1" colspan="1">10.64 ± 1.01</td><td rowspan="1" colspan="1">9.91 ± 0.91</td><td rowspan="1" colspan="1"/><td rowspan="1" colspan="1"/></tr><tr><td rowspan="1" colspan="1"/><td rowspan="1" colspan="1">(9.00–11.17)</td><td rowspan="1" colspan="1">(7.97–8.87)</td><td rowspan="1" colspan="1">(9.00–11.36)</td><td rowspan="1" colspan="1">(7.50–8.92)</td><td rowspan="1" colspan="1"/><td rowspan="1" colspan="1">(9.15–10.46)</td><td rowspan="1" colspan="1">(7.72–9.42)</td><td rowspan="1" colspan="1">(8.80–10.46)</td><td rowspan="1" colspan="1">(7.32–9.42)</td><td rowspan="1" colspan="1">(8.70–12.80)</td><td rowspan="1" colspan="1">(8.70–11.50)</td><td rowspan="1" colspan="1">(13.41–14.10)</td><td rowspan="1" colspan="1">(9.82–13.68)</td></tr><tr><td rowspan="2" colspan="1">
                  <abbrev xmlns:xlink="http://www.w3.org/1999/xlink" xlink:title="forefoot length" xlink:type="simple">ForefL</abbrev>
                </td><td rowspan="1" colspan="1">14.92</td><td rowspan="1" colspan="1">14.41 ± 1.19</td><td rowspan="1" colspan="1">11.89 ± 0.39</td><td rowspan="1" colspan="1">14.75 ± 1.14</td><td rowspan="1" colspan="1">11.96 ± 0.76</td><td rowspan="1" colspan="1">13.15</td><td rowspan="1" colspan="1">13.19 ± 0.63</td><td rowspan="1" colspan="1">11.61 ± 0.90</td><td rowspan="1" colspan="1">13.02 ± 0.55</td><td rowspan="1" colspan="1">11.47 ± 0.64</td><td rowspan="1" colspan="1">14.95 ± 1.44</td><td rowspan="1" colspan="1">13.92 ± 1.14</td><td rowspan="1" colspan="1"/><td rowspan="1" colspan="1"/></tr><tr><td rowspan="1" colspan="1"/><td rowspan="1" colspan="1">(12.93–16.16)</td><td rowspan="1" colspan="1">(11.37–12.22)</td><td rowspan="1" colspan="1">(12.24–16.75)</td><td rowspan="1" colspan="1">(10.04–13.50)</td><td rowspan="1" colspan="1"/><td rowspan="1" colspan="1">(12.25–13.80)</td><td rowspan="1" colspan="1">(10.24–12.74)</td><td rowspan="1" colspan="1">(12.24–13.80)</td><td rowspan="1" colspan="1">(10.24–12.74)</td><td rowspan="1" colspan="1">(12.10–18.70)</td><td rowspan="1" colspan="1">(11.60–16.00)</td><td rowspan="1" colspan="1"/><td rowspan="1" colspan="1"/></tr><tr><td rowspan="2" colspan="1">
                  <abbrev xmlns:xlink="http://www.w3.org/1999/xlink" xlink:title="lower arm length" xlink:type="simple">LoArmL</abbrev>
                </td><td rowspan="1" colspan="1">15.66</td><td rowspan="1" colspan="1">15.01 ± 0.50</td><td rowspan="1" colspan="1">13.17 ± 1.33</td><td rowspan="1" colspan="1">14.99 ± 0.74</td><td rowspan="1" colspan="1">12.32 ± 0.92</td><td rowspan="1" colspan="1">12.03</td><td rowspan="1" colspan="1">13.95 ± 0.49</td><td rowspan="1" colspan="1">12.50 ± 0.66</td><td rowspan="1" colspan="1">13.85 ± 0.75</td><td rowspan="1" colspan="1">12.36 ± 0.62</td><td rowspan="1" colspan="1">15.83 ± 1.69</td><td rowspan="1" colspan="1">13.86 ± 1.50</td><td rowspan="1" colspan="1"/><td rowspan="1" colspan="1"/></tr><tr><td rowspan="1" colspan="1"/><td rowspan="1" colspan="1">(14.54–15.80)</td><td rowspan="1" colspan="1">(11.36–15.00)</td><td rowspan="1" colspan="1">(13.62–16.80)</td><td rowspan="1" colspan="1">(10.30–15.00)</td><td rowspan="1" colspan="1"/><td rowspan="1" colspan="1">(13.21–14.36)</td><td rowspan="1" colspan="1">(11.50–13.16)</td><td rowspan="1" colspan="1">(12.03–14.38)</td><td rowspan="1" colspan="1">(11.41–13.16)</td><td rowspan="1" colspan="1">(13.10–21.10)</td><td rowspan="1" colspan="1">(10.10–16.00)</td><td rowspan="1" colspan="1">(13.59–14.34)</td><td rowspan="1" colspan="1">(13.6–15.11)</td></tr><tr><td rowspan="2" colspan="1">
                  <abbrev xmlns:xlink="http://www.w3.org/1999/xlink" xlink:title="upper arm length" xlink:type="simple">UpArmL</abbrev>
                </td><td rowspan="1" colspan="1">17.26</td><td rowspan="1" colspan="1">15.68 ± 0.86</td><td rowspan="1" colspan="1">12.82 ± 0.66</td><td rowspan="1" colspan="1">15.15 ± 1.05</td><td rowspan="1" colspan="1">12.16 ± 0.62</td><td rowspan="1" colspan="1">13.47</td><td rowspan="1" colspan="1">13.90 ± 0.58</td><td rowspan="1" colspan="1">12.29 ± 0.45</td><td rowspan="1" colspan="1">13.98 ± 0.51</td><td rowspan="1" colspan="1">12.03 ± 0.65</td><td rowspan="1" colspan="1">17.06 ± 2.03</td><td rowspan="1" colspan="1">15.19 ± 2.15</td><td rowspan="1" colspan="1"/><td rowspan="1" colspan="1"/></tr><tr><td rowspan="1" colspan="1"/><td rowspan="1" colspan="1">(14.36–16.63)</td><td rowspan="1" colspan="1">(12.26–13.88)</td><td rowspan="1" colspan="1">(13.50–17.42)</td><td rowspan="1" colspan="1">(11.00–13.88)</td><td rowspan="1" colspan="1"/><td rowspan="1" colspan="1">(13.29–14.74)</td><td rowspan="1" colspan="1">(11.72–12.88)</td><td rowspan="1" colspan="1">(13.29–14.76)</td><td rowspan="1" colspan="1">(10.90–12.88)</td><td rowspan="1" colspan="1">(13.40–21.70)</td><td rowspan="1" colspan="1">(11.80–19.90)</td><td rowspan="1" colspan="1">(15.8–16.64)</td><td rowspan="1" colspan="1">(15.35–16.36)</td></tr><tr><td rowspan="2" colspan="1">
                  <abbrev xmlns:xlink="http://www.w3.org/1999/xlink" xlink:title="4th toe length" xlink:type="simple">4ToeLng</abbrev>
                </td><td rowspan="1" colspan="1">16.4</td><td rowspan="1" colspan="1">16.27 ± 0.54</td><td rowspan="1" colspan="1">13.23 ± 0.54</td><td rowspan="1" colspan="1">16.17 ± 0.81</td><td rowspan="1" colspan="1">13.38 ± 0.54</td><td rowspan="1" colspan="1">13.8</td><td rowspan="1" colspan="1">14.29 ± 1.05</td><td rowspan="1" colspan="1">12.96 ± 0.90</td><td rowspan="1" colspan="1">14.34 ± 0.83</td><td rowspan="1" colspan="1">12.54 ± 0.82</td><td rowspan="1" colspan="1">16.27 ± 1.72</td><td rowspan="1" colspan="1">14.44 ± 0.86</td><td rowspan="1" colspan="1"/><td rowspan="1" colspan="1"/></tr><tr><td rowspan="1" colspan="1"/><td rowspan="1" colspan="1">(15.68–17.13)</td><td rowspan="1" colspan="1">(12.72–14.00)</td><td rowspan="1" colspan="1">(14.24–18.00)</td><td rowspan="1" colspan="1">(12.54–14.20)</td><td rowspan="1" colspan="1"/><td rowspan="1" colspan="1">(13.33–15.89)</td><td rowspan="1" colspan="1">(11.96–14.11)</td><td rowspan="1" colspan="1">(13.33–15.89)</td><td rowspan="1" colspan="1">(11.56–14.11)</td><td rowspan="1" colspan="1">(13.80–20.70)</td><td rowspan="1" colspan="1">(13.30–16.00)</td><td rowspan="1" colspan="1">(19.04–21.57)</td><td rowspan="1" colspan="1">(15.36–17.97)</td></tr><tr><td rowspan="2" colspan="1">
                  <abbrev xmlns:xlink="http://www.w3.org/1999/xlink" xlink:title="hindfoot length" xlink:type="simple">HindfL</abbrev>
                </td><td rowspan="1" colspan="1">25.92</td><td rowspan="1" colspan="1">26.04 ± 0.65</td><td rowspan="1" colspan="1">21.63 ± 0.50</td><td rowspan="1" colspan="1">25.87 ± 1.46</td><td rowspan="1" colspan="1">21.61 ± 0.98</td><td rowspan="1" colspan="1">21.02</td><td rowspan="1" colspan="1">23.11 ± 1.47</td><td rowspan="1" colspan="1">20.98 ± 1.64</td><td rowspan="1" colspan="1">23.26 ± 1.43</td><td rowspan="1" colspan="1">20.44 ± 1.33</td><td rowspan="1" colspan="1">26.83 ± 2.29</td><td rowspan="1" colspan="1">24.52 ± 1.59</td><td rowspan="1" colspan="1"/><td rowspan="1" colspan="1"/></tr><tr><td rowspan="1" colspan="1"/><td rowspan="1" colspan="1">(25.19–26.65)</td><td rowspan="1" colspan="1">(21.09–22.36)</td><td rowspan="1" colspan="1">(22.80–28.80)</td><td rowspan="1" colspan="1">(19.76–23.64)</td><td rowspan="1" colspan="1"/><td rowspan="1" colspan="1">(21.48–25.12)</td><td rowspan="1" colspan="1">(18.80–23.18)</td><td rowspan="1" colspan="1">(21.02–25.20)</td><td rowspan="1" colspan="1">(18.80–23.18)</td><td rowspan="1" colspan="1">(23.00–34.10)</td><td rowspan="1" colspan="1">(21.00–26.50)</td><td rowspan="1" colspan="1"/><td rowspan="1" colspan="1"/></tr><tr><td rowspan="2" colspan="1">
                  <abbrev xmlns:xlink="http://www.w3.org/1999/xlink" xlink:title="crus length" xlink:type="simple">CrusL</abbrev>
                </td><td rowspan="1" colspan="1">19.18</td><td rowspan="1" colspan="1">19.20 ± 0.72</td><td rowspan="1" colspan="1">16.13 ± 0.68</td><td rowspan="1" colspan="1">18.94 ± 0.88</td><td rowspan="1" colspan="1">15.75 ± 0.73</td><td rowspan="1" colspan="1">16.72</td><td rowspan="1" colspan="1">17.51 ± 0.53</td><td rowspan="1" colspan="1">15.80 ± 0.88</td><td rowspan="1" colspan="1">17.71 ± 0.86</td><td rowspan="1" colspan="1">15.50 ± 0.85</td><td rowspan="1" colspan="1">19.45 ± 1.67</td><td rowspan="1" colspan="1">17.70 ± 1.38</td><td rowspan="1" colspan="1"/><td rowspan="1" colspan="1"/></tr><tr><td rowspan="1" colspan="1"/><td rowspan="1" colspan="1">(18.56–20.30)</td><td rowspan="1" colspan="1">(15.10–16.90)</td><td rowspan="1" colspan="1">(17.33–20.85)</td><td rowspan="1" colspan="1">(14.16–17.35)</td><td rowspan="1" colspan="1"/><td rowspan="1" colspan="1">(16.74–18.21)</td><td rowspan="1" colspan="1">(14.86–17.07)</td><td rowspan="1" colspan="1">(16.72–19.53)</td><td rowspan="1" colspan="1">(14.33–17.07)</td><td rowspan="1" colspan="1">(16.50–24.80)</td><td rowspan="1" colspan="1">(14.00–19.40)</td><td rowspan="1" colspan="1">(16.87–20.26)</td><td rowspan="1" colspan="1">(17.38–18.08)</td></tr><tr><td rowspan="2" colspan="1">
                  <abbrev xmlns:xlink="http://www.w3.org/1999/xlink" xlink:title="upper leg length" xlink:type="simple">UpLegL</abbrev>
                </td><td rowspan="1" colspan="1">21.86</td><td rowspan="1" colspan="1">21.61 ± 0.81</td><td rowspan="1" colspan="1">18.39 ± 0.64</td><td rowspan="1" colspan="1">21.05 ± 1.10</td><td rowspan="1" colspan="1">17.77 ± 0.94</td><td rowspan="1" colspan="1">19.2</td><td rowspan="1" colspan="1">19.37 ± 0.38</td><td rowspan="1" colspan="1">17.44 ± 1.12</td><td rowspan="1" colspan="1">19.40 ± 0.70</td><td rowspan="1" colspan="1">17.25 ± 0.82</td><td rowspan="1" colspan="1">20.16 ± 1.95</td><td rowspan="1" colspan="1">18.12 ± 1.52</td><td rowspan="1" colspan="1"/><td rowspan="1" colspan="1"/></tr><tr><td rowspan="1" colspan="1"/><td rowspan="1" colspan="1">(20.78–22.78)</td><td rowspan="1" colspan="1">(17.36–19.00)</td><td rowspan="1" colspan="1">(18.54–22.78)</td><td rowspan="1" colspan="1">(15.98–20.00)</td><td rowspan="1" colspan="1"/><td rowspan="1" colspan="1">(19.04–19.84)</td><td rowspan="1" colspan="1">(16.07–18.73)</td><td rowspan="1" colspan="1">(18.23–20.94)</td><td rowspan="1" colspan="1">(16.07–18.73)</td><td rowspan="1" colspan="1">(16.80–25.50)</td><td rowspan="1" colspan="1">(14.50–20.90)</td><td rowspan="1" colspan="1">(21.94–23.01)</td><td rowspan="1" colspan="1">(17.27–20.76)</td></tr><tr><td rowspan="2" colspan="1">
                  <abbrev xmlns:xlink="http://www.w3.org/1999/xlink" xlink:title="trunk length" xlink:type="simple">TrunkL</abbrev>
                </td><td rowspan="1" colspan="1">42.93</td><td rowspan="1" colspan="1">39.87 ± 0.88</td><td rowspan="1" colspan="1">37.80 ± 2.66</td><td rowspan="1" colspan="1">40.97 ± 2.97</td><td rowspan="1" colspan="1">36.08 ± 2.74</td><td rowspan="1" colspan="1">34.54</td><td rowspan="1" colspan="1">36.80 ± 1.40</td><td rowspan="1" colspan="1">35.93 ± 2.41</td><td rowspan="1" colspan="1">36.76 ± 2.14</td><td rowspan="1" colspan="1">35.59 ± 3.27</td><td rowspan="1" colspan="1">41.67 ± 5.41</td><td rowspan="1" colspan="1">40.61 ± 4.34</td><td rowspan="1" colspan="1"/><td rowspan="1" colspan="1"/></tr><tr><td rowspan="1" colspan="1"/><td rowspan="1" colspan="1">(38.75–40.79)</td><td rowspan="1" colspan="1">(33.26–40.20)</td><td rowspan="1" colspan="1">(37.27–49.10)</td><td rowspan="1" colspan="1">(30.16–40.51)</td><td rowspan="1" colspan="1"/><td rowspan="1" colspan="1">(35.48–38.78)</td><td rowspan="1" colspan="1">(33.26–38.53)</td><td rowspan="1" colspan="1">(34.24–41.42)</td><td rowspan="1" colspan="1">(31.14–39.73)</td><td rowspan="1" colspan="1">(31.70–56.90)</td><td rowspan="1" colspan="1">(32.10–44.90)</td><td rowspan="1" colspan="1">(43.82–49.82)</td><td rowspan="1" colspan="1">(40.81–47.02)</td></tr><tr><td rowspan="2" colspan="1">
                  <abbrev xmlns:xlink="http://www.w3.org/1999/xlink" xlink:title="pectoral width" xlink:type="simple">PectW</abbrev>
                </td><td rowspan="1" colspan="1">14.74</td><td rowspan="1" colspan="1">15.35 ± 1.48</td><td rowspan="1" colspan="1">12.18 ± 0.35</td><td rowspan="1" colspan="1">15.28 ± 1.48</td><td rowspan="1" colspan="1">11.81 ± 0.95</td><td rowspan="1" colspan="1">13.38</td><td rowspan="1" colspan="1">13.37 ± 0.91</td><td rowspan="1" colspan="1">11.90 ± 0.64</td><td rowspan="1" colspan="1">13.52 ± 0.94</td><td rowspan="1" colspan="1">12.05 ± 1.02</td><td rowspan="1" colspan="1">14.61 ± 2.45</td><td rowspan="1" colspan="1">12.28 ± 1.68</td><td rowspan="1" colspan="1"/><td rowspan="1" colspan="1"/></tr><tr><td rowspan="1" colspan="1"/><td rowspan="1" colspan="1">(12.90–16.72)</td><td rowspan="1" colspan="1">(11.75–12.56)</td><td rowspan="1" colspan="1">(12.90–19.76)</td><td rowspan="1" colspan="1">(10.12–13.93)</td><td rowspan="1" colspan="1"/><td rowspan="1" colspan="1">(12.45–14.38)</td><td rowspan="1" colspan="1">(11.10–12.86)</td><td rowspan="1" colspan="1">(12.44–15.33)</td><td rowspan="1" colspan="1">(11.07–14.40)</td><td rowspan="1" colspan="1">(9.80–21.40)</td><td rowspan="1" colspan="1">(9.50–14.70)</td><td rowspan="1" colspan="1"/><td rowspan="1" colspan="1"/></tr><tr><td rowspan="2" colspan="1">
                  <abbrev xmlns:xlink="http://www.w3.org/1999/xlink" xlink:title="pelvic width" xlink:type="simple">PelvW</abbrev>
                </td><td rowspan="1" colspan="1">14.26</td><td rowspan="1" colspan="1">13.28 ± 0.67</td><td rowspan="1" colspan="1">11.31 ± 0.99</td><td rowspan="1" colspan="1">13.16 ± 0.93</td><td rowspan="1" colspan="1">11.27 ± 0.99</td><td rowspan="1" colspan="1">11.33</td><td rowspan="1" colspan="1">11.46 ± 0.91</td><td rowspan="1" colspan="1">11.61 ± 1.06</td><td rowspan="1" colspan="1">11.38 ± 0.67</td><td rowspan="1" colspan="1">11.52 ± 0.87</td><td rowspan="1" colspan="1">8.59 ± 0.98</td><td rowspan="1" colspan="1">8.15 ± 0.87</td><td rowspan="1" colspan="1"/><td rowspan="1" colspan="1"/></tr><tr><td rowspan="1" colspan="1"/><td rowspan="1" colspan="1">(12.58–14.09)</td><td rowspan="1" colspan="1">(10.15–12.54)</td><td rowspan="1" colspan="1">(11.62–15.07)</td><td rowspan="1" colspan="1">(9.51–13.44)</td><td rowspan="1" colspan="1"/><td rowspan="1" colspan="1">(10.46–12.95)</td><td rowspan="1" colspan="1">(10.20–12.88)</td><td rowspan="1" colspan="1">(10.46–12.95)</td><td rowspan="1" colspan="1">(10.20–12.88)</td><td rowspan="1" colspan="1">(6.90–10.90)</td><td rowspan="1" colspan="1">(6.80–9.30)</td><td rowspan="1" colspan="1"/><td rowspan="1" colspan="1"/></tr><tr><td rowspan="2" colspan="1">
                  <abbrev xmlns:xlink="http://www.w3.org/1999/xlink" xlink:title="tail height" xlink:type="simple">TailH</abbrev>
                </td><td rowspan="1" colspan="1">13.35</td><td rowspan="1" colspan="1">12.56 ± 0.52</td><td rowspan="1" colspan="1">6.19 ± 0.33</td><td rowspan="1" colspan="1">12.41 ± 1.13</td><td rowspan="1" colspan="1">6.18 ± 0.59</td><td rowspan="1" colspan="1">10.72</td><td rowspan="1" colspan="1">11.12 ± 0.73</td><td rowspan="1" colspan="1">6.19 ± 0.43</td><td rowspan="1" colspan="1">11.48 ± 0.83</td><td rowspan="1" colspan="1">6.23 ± 0.48</td><td rowspan="1" colspan="1">10.11 ± 1.43</td><td rowspan="1" colspan="1">7.37 ± 1.48</td><td rowspan="1" colspan="1"/><td rowspan="1" colspan="1"/></tr><tr><td rowspan="1" colspan="1"/><td rowspan="1" colspan="1">(12.12–13.38)</td><td rowspan="1" colspan="1">(5.82–6.54)</td><td rowspan="1" colspan="1">(9.55–14.83)</td><td rowspan="1" colspan="1">(5.34–7.30)</td><td rowspan="1" colspan="1"/><td rowspan="1" colspan="1">(10.05–11.79)</td><td rowspan="1" colspan="1">(5.70–6.62)</td><td rowspan="1" colspan="1">(10.05–12.74)</td><td rowspan="1" colspan="1">(5.37–6.84)</td><td rowspan="1" colspan="1">(7.80–14.20)</td><td rowspan="1" colspan="1">(4.70–10.20)</td><td rowspan="1" colspan="1"/><td rowspan="1" colspan="1"/></tr><tr><td rowspan="2" colspan="1">
                  <abbrev xmlns:xlink="http://www.w3.org/1999/xlink" xlink:title="tail width" xlink:type="simple">TailW</abbrev>
                </td><td rowspan="1" colspan="1">11.61</td><td rowspan="1" colspan="1">11.27 ± 0.72</td><td rowspan="1" colspan="1">9.34 ± 0.30</td><td rowspan="1" colspan="1">10.78 ± 0.85</td><td rowspan="1" colspan="1">8.73 ± 0.94</td><td rowspan="1" colspan="1">9.37</td><td rowspan="1" colspan="1">10.36 ± 0.65</td><td rowspan="1" colspan="1">8.51 ± 0.59</td><td rowspan="1" colspan="1">10.32 ± 0.68</td><td rowspan="1" colspan="1">8.72 ± 0.58</td><td rowspan="1" colspan="1">9.69 ± 1.28</td><td rowspan="1" colspan="1">6.94 ± 1.34</td><td rowspan="1" colspan="1"/><td rowspan="1" colspan="1"/></tr><tr><td rowspan="1" colspan="1"/><td rowspan="1" colspan="1">(10.62–12.32)</td><td rowspan="1" colspan="1">(9.00–9.81)</td><td rowspan="1" colspan="1">(9.26–12.92)</td><td rowspan="1" colspan="1">(7.02–10.87)</td><td rowspan="1" colspan="1"/><td rowspan="1" colspan="1">(9.30–11.02)</td><td rowspan="1" colspan="1">(7.78–9.40)</td><td rowspan="1" colspan="1">(9.30–11.40)</td><td rowspan="1" colspan="1">(7.78–9.63)</td><td rowspan="1" colspan="1">(7.30–13.40)</td><td rowspan="1" colspan="1">(5.30–10.50)</td><td rowspan="1" colspan="1"/><td rowspan="1" colspan="1"/></tr><tr><td rowspan="2" colspan="1"><abbrev xmlns:xlink="http://www.w3.org/1999/xlink" xlink:title="tail length" xlink:type="simple">TailL</abbrev>*</td><td rowspan="1" colspan="1">253</td><td rowspan="1" colspan="1">250.8 ± 4.7</td><td rowspan="1" colspan="1">224 ± 14.6</td><td rowspan="1" colspan="1">254.9 ± 11.2</td><td rowspan="1" colspan="1">212.30 ± 17.47</td><td rowspan="1" colspan="1">210</td><td rowspan="1" colspan="1">222.0 ± 15.6</td><td rowspan="1" colspan="1">188.5 ± 16.2</td><td rowspan="1" colspan="1">221.9 ± 10.5</td><td rowspan="1" colspan="1">186.8 ± 15.4</td><td rowspan="1" colspan="1">231.52 ± 20.73</td><td rowspan="1" colspan="1">211.4 ± 21.5</td><td rowspan="1" colspan="1"/><td rowspan="1" colspan="1"/></tr><tr><td rowspan="1" colspan="1"/><td rowspan="1" colspan="1">(24 5–254)</td><td rowspan="1" colspan="1">(215–250)</td><td rowspan="1" colspan="1">(236–278)</td><td rowspan="1" colspan="1">(174–250)</td><td rowspan="1" colspan="1"/><td rowspan="1" colspan="1">(211–233)</td><td rowspan="1" colspan="1">(175–212)</td><td rowspan="1" colspan="1">(210–233)</td><td rowspan="1" colspan="1">(170–212)</td><td rowspan="1" colspan="1">(191–288)</td><td rowspan="1" colspan="1">(182–250)</td><td rowspan="1" colspan="1">(256.15–283.90)</td><td rowspan="1" colspan="1">(243.5–330)</td></tr></tbody></table><table-wrap-foot><fn><p>*<abbrev xmlns:xlink="http://www.w3.org/1999/xlink" xlink:title="tail length" xlink:type="simple">TailL</abbrev> of male paratypes from <italic><tp:taxon-name><tp:taxon-name-part taxon-name-part-type="genus" reg="Calotes">C.</tp:taxon-name-part> <tp:taxon-name-part taxon-name-part-type="species" reg="thailandensis">thailandensis</tp:taxon-name-part></tp:taxon-name></italic> sp. nov. (<italic>n</italic> = 4) and <italic><tp:taxon-name><tp:taxon-name-part taxon-name-part-type="genus" reg="Calotes">C.</tp:taxon-name-part> <tp:taxon-name-part taxon-name-part-type="species" reg="maehongsonensis">maehongsonensis</tp:taxon-name-part></tp:taxon-name></italic> sp. nov. (<italic>n</italic> = 2); <abbrev xmlns:xlink="http://www.w3.org/1999/xlink" xlink:title="tail length" xlink:type="simple">TailL</abbrev> of female paratypes from <italic><tp:taxon-name><tp:taxon-name-part taxon-name-part-type="genus" reg="Calotes">C.</tp:taxon-name-part> <tp:taxon-name-part taxon-name-part-type="species" reg="thailandensis">thailandensis</tp:taxon-name-part></tp:taxon-name></italic> sp. nov. (<italic>n</italic> = 5) and <italic><tp:taxon-name><tp:taxon-name-part taxon-name-part-type="genus" reg="Calotes">C.</tp:taxon-name-part> <tp:taxon-name-part taxon-name-part-type="species" reg="maehongsonensis">maehongsonensis</tp:taxon-name-part></tp:taxon-name></italic> sp. nov. (<italic>n</italic> = 4).</p></fn></table-wrap-foot></table-wrap><table-wrap id="T5" position="float" orientation="portrait"><label>Table 5.</label><caption><p>Morphological (meristic) characters of holotype, paratypes and all specimens of <italic><tp:taxon-name><tp:taxon-name-part taxon-name-part-type="genus" reg="Calotes">Calotes</tp:taxon-name-part> <tp:taxon-name-part taxon-name-part-type="species" reg="thailandensis">thailandensis</tp:taxon-name-part></tp:taxon-name></italic> sp. nov., <italic><tp:taxon-name><tp:taxon-name-part taxon-name-part-type="genus" reg="Calotes">C.</tp:taxon-name-part> <tp:taxon-name-part taxon-name-part-type="species" reg="maehongsonensis">maehongsonensis</tp:taxon-name-part></tp:taxon-name></italic> sp. nov., <italic><tp:taxon-name><tp:taxon-name-part taxon-name-part-type="genus" reg="Calotes">C.</tp:taxon-name-part> <tp:taxon-name-part taxon-name-part-type="species" reg="irawadi">irawadi</tp:taxon-name-part></tp:taxon-name></italic>, and <italic><tp:taxon-name><tp:taxon-name-part taxon-name-part-type="genus" reg="Calotes">C.</tp:taxon-name-part> <tp:taxon-name-part taxon-name-part-type="species" reg="wangi">wangi</tp:taxon-name-part></tp:taxon-name></italic>. Numbers of scales are represented in mean ± SD (range). Abbreviations are showed in Materials and methods.</p></caption><table><tbody><tr><th rowspan="3" colspan="1">Characters</th><th rowspan="1" colspan="5"><italic><tp:taxon-name><tp:taxon-name-part taxon-name-part-type="genus" reg="Calotes">C.</tp:taxon-name-part> <tp:taxon-name-part taxon-name-part-type="species" reg="thailandensis">thailandensis</tp:taxon-name-part></tp:taxon-name></italic> sp. nov.</th><th rowspan="1" colspan="5"><italic><tp:taxon-name><tp:taxon-name-part taxon-name-part-type="genus" reg="Calotes">C.</tp:taxon-name-part> <tp:taxon-name-part taxon-name-part-type="species" reg="maehongsonensis">maehongsonensis</tp:taxon-name-part></tp:taxon-name></italic> sp. nov.</th><th rowspan="1" colspan="2">
                  <italic>
                    <tp:taxon-name><tp:taxon-name-part taxon-name-part-type="genus" reg="Calotes">C.</tp:taxon-name-part> <tp:taxon-name-part taxon-name-part-type="species" reg="irawadi">irawadi</tp:taxon-name-part></tp:taxon-name>
                  </italic>
                </th><th rowspan="1" colspan="1">
                  <italic>
                    <tp:taxon-name><tp:taxon-name-part taxon-name-part-type="genus" reg="Calotes">C.</tp:taxon-name-part> <tp:taxon-name-part taxon-name-part-type="species" reg="wangi">wangi</tp:taxon-name-part></tp:taxon-name>
                  </italic>
                </th></tr><tr><th rowspan="1" colspan="1">Holotype</th><th rowspan="1" colspan="2">Paratypes</th><th rowspan="1" colspan="2">All specimens</th><th rowspan="1" colspan="1">Holotype</th><th rowspan="1" colspan="2">Paratypes</th><th rowspan="1" colspan="2">All specimens</th><th rowspan="1" colspan="2">All specimens</th><th rowspan="1" colspan="1">
                  <xref ref-type="bibr" rid="B19">Huang et al. (2023)</xref>
                </th></tr><tr><th rowspan="1" colspan="1">Male</th><th rowspan="1" colspan="1">Male (<italic>n</italic> = 5)</th><th rowspan="1" colspan="1">Female (<italic>n</italic> = 5)</th><th rowspan="1" colspan="1">Male (<italic>n</italic> = 26)</th><th rowspan="1" colspan="1">Female (<italic>n</italic> = 27)</th><th rowspan="1" colspan="1">Male</th><th rowspan="1" colspan="1">Male (<italic>n</italic> = 5)</th><th rowspan="1" colspan="1">Female (<italic>n</italic> = 5)</th><th rowspan="1" colspan="1">Male (<italic>n</italic> = 10)</th><th rowspan="1" colspan="1">Female (<italic>n</italic> = 10)</th><th rowspan="1" colspan="1">Male (<italic>n</italic> = 28)</th><th rowspan="1" colspan="1">Female (<italic>n</italic> = 14)</th><th rowspan="1" colspan="1">Male (<italic>n</italic> = 2)</th></tr><tr><td rowspan="2" colspan="1">
                  <abbrev xmlns:xlink="http://www.w3.org/1999/xlink" xlink:title="number of elongate scales along ‘dorsolateral snout ridge’" xlink:type="simple">CanthR</abbrev>
                </td><td rowspan="1" colspan="1">8</td><td rowspan="1" colspan="1">7.8 ± 0.4</td><td rowspan="1" colspan="1">7.6 ± 0.6</td><td rowspan="1" colspan="1">8.0 ± 0.5</td><td rowspan="1" colspan="1">7.6 ± 0.5</td><td rowspan="1" colspan="1">8</td><td rowspan="1" colspan="1">8.2 ± 0.4</td><td rowspan="1" colspan="1">8 ± 0.0</td><td rowspan="1" colspan="1">8.2 ± 0.4</td><td rowspan="1" colspan="1">8.0 ± 0</td><td rowspan="1" colspan="1">7.9 ± 0.6</td><td rowspan="1" colspan="1">7.7 ± 0.5</td><td rowspan="1" colspan="1">4.91*</td></tr><tr><td rowspan="1" colspan="1"/><td rowspan="1" colspan="1">(7–8)</td><td rowspan="1" colspan="1">(7–8)</td><td rowspan="1" colspan="1">(7–9)</td><td rowspan="1" colspan="1">(7–8)</td><td rowspan="1" colspan="1"/><td rowspan="1" colspan="1">(8–9)</td><td rowspan="1" colspan="1">8</td><td rowspan="1" colspan="1">(8–9)</td><td rowspan="1" colspan="1">8</td><td rowspan="1" colspan="1">(6–9)</td><td rowspan="1" colspan="1">(7–8)</td><td rowspan="1" colspan="1">(4–5)</td></tr><tr><td rowspan="2" colspan="1">
                  <abbrev xmlns:xlink="http://www.w3.org/1999/xlink" xlink:title="dorsal eyelid scales" xlink:type="simple">Eyelid</abbrev>
                </td><td rowspan="1" colspan="1">11</td><td rowspan="1" colspan="1">12.2 ± 1.3</td><td rowspan="1" colspan="1">9.8 ± 0.8</td><td rowspan="1" colspan="1">12.2 ± 1.1</td><td rowspan="1" colspan="1">9.6 ± 1.1</td><td rowspan="1" colspan="1">14</td><td rowspan="1" colspan="1">12.4 ± 0.5</td><td rowspan="1" colspan="1">9.2 ± 1.3</td><td rowspan="1" colspan="1">12.4 ± 1.1</td><td rowspan="1" colspan="1">9.5 ± 1.1</td><td rowspan="1" colspan="1">12.7 ± 1.4</td><td rowspan="1" colspan="1">11.9 ± 0.7</td><td rowspan="1" colspan="1">12.4*</td></tr><tr><td rowspan="1" colspan="1"/><td rowspan="1" colspan="1">(11–14)</td><td rowspan="1" colspan="1">(9–11)</td><td rowspan="1" colspan="1">(10–14)</td><td rowspan="1" colspan="1">(8–12)</td><td rowspan="1" colspan="1"/><td rowspan="1" colspan="1">(12–13)</td><td rowspan="1" colspan="1">(8–11)</td><td rowspan="1" colspan="1">(11–14)</td><td rowspan="1" colspan="1">(8–11)</td><td rowspan="1" colspan="1">(10–15)</td><td rowspan="1" colspan="1">(11–13)</td><td rowspan="1" colspan="1">(10–14)</td></tr><tr><td rowspan="2" colspan="1">
                  <abbrev xmlns:xlink="http://www.w3.org/1999/xlink" xlink:title="dorsal head scales" xlink:type="simple">HeadSLn</abbrev>
                </td><td rowspan="1" colspan="1">13</td><td rowspan="1" colspan="1">13.4 ± 1.7</td><td rowspan="1" colspan="1">12.6 ± 0.6</td><td rowspan="1" colspan="1">13.4 ± 1.0</td><td rowspan="1" colspan="1">13.2 ± 1.3</td><td rowspan="1" colspan="1">14</td><td rowspan="1" colspan="1">14.4 ± 0.5</td><td rowspan="1" colspan="1">12.8 ± 1.8</td><td rowspan="1" colspan="1">14.3 ± 0.5</td><td rowspan="1" colspan="1">13.4 ± 1.6</td><td rowspan="1" colspan="1">12.1 ± 1.2</td><td rowspan="1" colspan="1">14.0 ± 1.5</td><td rowspan="1" colspan="1"/></tr><tr><td rowspan="1" colspan="1"/><td rowspan="1" colspan="1">(12–16)</td><td rowspan="1" colspan="1">(12–13)</td><td rowspan="1" colspan="1">(12–16)</td><td rowspan="1" colspan="1">(11–17)</td><td rowspan="1" colspan="1"/><td rowspan="1" colspan="1">(14–15)</td><td rowspan="1" colspan="1">(11–15)</td><td rowspan="1" colspan="1">(14–15)</td><td rowspan="1" colspan="1">(11–16)</td><td rowspan="1" colspan="1">(10–14)</td><td rowspan="1" colspan="1">(12–17)</td><td rowspan="1" colspan="1"/></tr><tr><td rowspan="2" colspan="1">
                  <abbrev xmlns:xlink="http://www.w3.org/1999/xlink" xlink:title="head scales" xlink:type="simple">HeadSTr</abbrev>
                </td><td rowspan="1" colspan="1">15</td><td rowspan="1" colspan="1">13.0 ± 0.7</td><td rowspan="1" colspan="1">13.4 ± 1.5</td><td rowspan="1" colspan="1">13.8 ± 1.0</td><td rowspan="1" colspan="1">13.0 ± 1.3</td><td rowspan="1" colspan="1">13</td><td rowspan="1" colspan="1">13.0 ± 0.7</td><td rowspan="1" colspan="1">12 ± 0.7</td><td rowspan="1" colspan="1">13.1 ± 0.7</td><td rowspan="1" colspan="1">12.8 ± 2.3</td><td rowspan="1" colspan="1">13.9 ± 1.2</td><td rowspan="1" colspan="1">12.0 ± 1.0</td><td rowspan="1" colspan="1"/></tr><tr><td rowspan="1" colspan="1"/><td rowspan="1" colspan="1">(12–14)</td><td rowspan="1" colspan="1">(11–15)</td><td rowspan="1" colspan="1">(12–15)</td><td rowspan="1" colspan="1">(11–16)</td><td rowspan="1" colspan="1"/><td rowspan="1" colspan="1">(12–14)</td><td rowspan="1" colspan="1">(11–13)</td><td rowspan="1" colspan="1">(12–14)</td><td rowspan="1" colspan="1">(11–19)</td><td rowspan="1" colspan="1">(12–16)</td><td rowspan="1" colspan="1">(10–13)</td><td rowspan="1" colspan="1"/></tr><tr><td rowspan="2" colspan="1">
                  <abbrev xmlns:xlink="http://www.w3.org/1999/xlink" xlink:title="infralabials" xlink:type="simple">Inflab</abbrev>
                </td><td rowspan="1" colspan="1">10</td><td rowspan="1" colspan="1">10.0 ± 0.0</td><td rowspan="1" colspan="1">9.6 ± 0.9</td><td rowspan="1" colspan="1">10.1 ± 0.7</td><td rowspan="1" colspan="1">9.3 ± 0.6</td><td rowspan="1" colspan="1">10</td><td rowspan="1" colspan="1">10.4 ± 0.5</td><td rowspan="1" colspan="1">9.4 ± 0.9</td><td rowspan="1" colspan="1">10.1 ± 0.7</td><td rowspan="1" colspan="1">9.2 ± 0.9<sup>b</sup></td><td rowspan="1" colspan="1">10.3 ± 0.7</td><td rowspan="1" colspan="1">10.1 ± 1.1</td><td rowspan="1" colspan="1"/></tr><tr><td rowspan="1" colspan="1"/><td rowspan="1" colspan="1">10</td><td rowspan="1" colspan="1">(9–11)</td><td rowspan="1" colspan="1">(9–11)</td><td rowspan="1" colspan="1">(8–11)</td><td rowspan="1" colspan="1"/><td rowspan="1" colspan="1">(10–11)</td><td rowspan="1" colspan="1">(8–10)</td><td rowspan="1" colspan="1">(9–11)</td><td rowspan="1" colspan="1">(8–10)</td><td rowspan="1" colspan="1">(9–12)</td><td rowspan="1" colspan="1">(9–12)</td><td rowspan="1" colspan="1">(9–12)</td></tr><tr><td rowspan="2" colspan="1">
                  <abbrev xmlns:xlink="http://www.w3.org/1999/xlink" xlink:title="supralabials" xlink:type="simple">Suplab</abbrev>
                </td><td rowspan="1" colspan="1">10</td><td rowspan="1" colspan="1">10.4 ± 0.5</td><td rowspan="1" colspan="1">9.2 ± 0.5</td><td rowspan="1" colspan="1">10.5 ± 0.6</td><td rowspan="1" colspan="1">9.1 ± 0.5</td><td rowspan="1" colspan="1">11</td><td rowspan="1" colspan="1">11.0 ± 0.0</td><td rowspan="1" colspan="1">9.8 ± 0.8</td><td rowspan="1" colspan="1">10.8 ± 0.4</td><td rowspan="1" colspan="1">9.7 ± 0.7</td><td rowspan="1" colspan="1">10.9 ± 0.7</td><td rowspan="1" colspan="1">10.6 ± 0.9</td><td rowspan="1" colspan="1"/></tr><tr><td rowspan="1" colspan="1"/><td rowspan="1" colspan="1">(10–11)</td><td rowspan="1" colspan="1">(9–10)</td><td rowspan="1" colspan="1">(9–12)</td><td rowspan="1" colspan="1">(8–10)</td><td rowspan="1" colspan="1"/><td rowspan="1" colspan="1">11</td><td rowspan="1" colspan="1">(9–11)</td><td rowspan="1" colspan="1">(10–11)</td><td rowspan="1" colspan="1">(9–11)</td><td rowspan="1" colspan="1">(9–12)</td><td rowspan="1" colspan="1">(9–13)</td><td rowspan="1" colspan="1">(9–11)</td></tr><tr><td rowspan="2" colspan="1">
                  <abbrev xmlns:xlink="http://www.w3.org/1999/xlink" xlink:title="snout scales" xlink:type="simple">SnS</abbrev>
                </td><td rowspan="1" colspan="1">7</td><td rowspan="1" colspan="1">6.4 ± 0.5</td><td rowspan="1" colspan="1">6.2 ± 0.5</td><td rowspan="1" colspan="1">6.76 ± 0.7</td><td rowspan="1" colspan="1">6.4 ± 0.5</td><td rowspan="1" colspan="1">5</td><td rowspan="1" colspan="1">6.0 ± 0.7</td><td rowspan="1" colspan="1">6.2 ± 0.4</td><td rowspan="1" colspan="1">6.0 ± 0.7</td><td rowspan="1" colspan="1">6.1 ± 0.3</td><td rowspan="1" colspan="1">6.8 ± 0.6</td><td rowspan="1" colspan="1">6.9 ± 0.8</td><td rowspan="1" colspan="1"/></tr><tr><td rowspan="1" colspan="1"/><td rowspan="1" colspan="1">(6–7)</td><td rowspan="1" colspan="1">(6–7)</td><td rowspan="1" colspan="1">(6–8)</td><td rowspan="1" colspan="1">(6–7)</td><td rowspan="1" colspan="1"/><td rowspan="1" colspan="1">(5–7)</td><td rowspan="1" colspan="1">(6–7)</td><td rowspan="1" colspan="1">(5–7)</td><td rowspan="1" colspan="1">(6–7)</td><td rowspan="1" colspan="1">(6–8)</td><td rowspan="1" colspan="1">(6–8)</td><td rowspan="1" colspan="1"/></tr><tr><td rowspan="2" colspan="1">
                  <abbrev xmlns:xlink="http://www.w3.org/1999/xlink" xlink:title="forefoot lamellae, number of 4th finger lamellae" xlink:type="simple">4FingLm</abbrev>
                </td><td rowspan="1" colspan="1">21</td><td rowspan="1" colspan="1">19.8 ± 1.1</td><td rowspan="1" colspan="1">19.6 ± 1.1</td><td rowspan="1" colspan="1">20.1 ± 1.2</td><td rowspan="1" colspan="1">19.4 ± 1.0</td><td rowspan="1" colspan="1">19</td><td rowspan="1" colspan="1">19.8 ± 0.8</td><td rowspan="1" colspan="1">19 ± 1.6</td><td rowspan="1" colspan="1">19.5 ± 0.8</td><td rowspan="1" colspan="1">18.6 ± 1.3</td><td rowspan="1" colspan="1">20.9 ± 1.4</td><td rowspan="1" colspan="1">19.4 ± 1.4</td><td rowspan="1" colspan="1"/></tr><tr><td rowspan="1" colspan="1"/><td rowspan="1" colspan="1">(19–21)</td><td rowspan="1" colspan="1">(18–21)</td><td rowspan="1" colspan="1">(18–22)</td><td rowspan="1" colspan="1">(17–21)</td><td rowspan="1" colspan="1"/><td rowspan="1" colspan="1">(19–21)</td><td rowspan="1" colspan="1">(17–21)</td><td rowspan="1" colspan="1">(18–21)</td><td rowspan="1" colspan="1">(17–21)</td><td rowspan="1" colspan="1">(18–24)</td><td rowspan="1" colspan="1">(17–22)</td><td rowspan="1" colspan="1">(20–22)</td></tr><tr><td rowspan="2" colspan="1">
                  <abbrev xmlns:xlink="http://www.w3.org/1999/xlink" xlink:title="hindfoot lamellae, number of 4th toe lamellae" xlink:type="simple">4ToeLm</abbrev>
                </td><td rowspan="1" colspan="1">23</td><td rowspan="1" colspan="1">25.2 ± 2.2</td><td rowspan="1" colspan="1">25.0 ± 1.0</td><td rowspan="1" colspan="1">25.1 ± 1.7</td><td rowspan="1" colspan="1">24.8 ± 1.3</td><td rowspan="1" colspan="1">23</td><td rowspan="1" colspan="1">24.6 ± 1.1</td><td rowspan="1" colspan="1">23.4 ± 1.5</td><td rowspan="1" colspan="1">24.2 ± 1.1</td><td rowspan="1" colspan="1">22.5 ± 1.5<sup>b</sup></td><td rowspan="1" colspan="1">25.3 ± 1.6</td><td rowspan="1" colspan="1">24.1 ± 1.4</td><td rowspan="1" colspan="1">24.2*</td></tr><tr><td rowspan="1" colspan="1"/><td rowspan="1" colspan="1">(23–28)</td><td rowspan="1" colspan="1">(24–26)</td><td rowspan="1" colspan="1">(23–29)</td><td rowspan="1" colspan="1">(23–28)</td><td rowspan="1" colspan="1"/><td rowspan="1" colspan="1">(23–26)</td><td rowspan="1" colspan="1">(21–25)</td><td rowspan="1" colspan="1">(23–26)</td><td rowspan="1" colspan="1">(21–25)</td><td rowspan="1" colspan="1">(23–29)</td><td rowspan="1" colspan="1">(22–28)</td><td rowspan="1" colspan="1">(19–27)</td></tr><tr><td rowspan="2" colspan="1">
                  <abbrev xmlns:xlink="http://www.w3.org/1999/xlink" xlink:title="Midbody scale rows" xlink:type="simple">Midbody</abbrev>
                </td><td rowspan="1" colspan="1">43</td><td rowspan="1" colspan="1">41.6 ± 2.7</td><td rowspan="1" colspan="1">42.4 ± 1.8</td><td rowspan="1" colspan="1">42.5 ± 2.0</td><td rowspan="1" colspan="1">44.3 ± 3.0</td><td rowspan="1" colspan="1">44</td><td rowspan="1" colspan="1">44.6 ± 0.5</td><td rowspan="1" colspan="1">44.2 ± 2.5</td><td rowspan="1" colspan="1">44.5 ± 0.8</td><td rowspan="1" colspan="1">43.5 ± 2.0</td><td rowspan="1" colspan="1">45.4 ± 2.1</td><td rowspan="1" colspan="1">46.4 ± 2.3</td><td rowspan="1" colspan="1">41.2*</td></tr><tr><td rowspan="1" colspan="1"/><td rowspan="1" colspan="1">(37–44)</td><td rowspan="1" colspan="1">(40–44)</td><td rowspan="1" colspan="1">(37–46)</td><td rowspan="1" colspan="1">(39–51)</td><td rowspan="1" colspan="1"/><td rowspan="1" colspan="1">(44–45)</td><td rowspan="1" colspan="1">(42–48)</td><td rowspan="1" colspan="1">(43–46)</td><td rowspan="1" colspan="1">(41–48)</td><td rowspan="1" colspan="1">(42–50)</td><td rowspan="1" colspan="1">(43–51)</td><td rowspan="1" colspan="1">(36–46)</td></tr><tr><td rowspan="2" colspan="1">
                  <abbrev xmlns:xlink="http://www.w3.org/1999/xlink" xlink:title="dorsal scales" xlink:type="simple">Dorsal</abbrev>
                </td><td rowspan="1" colspan="1">46</td><td rowspan="1" colspan="1">46.6 ± 1.8</td><td rowspan="1" colspan="1">46.6 ± 1.7</td><td rowspan="1" colspan="1">46.0 ± 1.9</td><td rowspan="1" colspan="1">47.2 ± 1.8</td><td rowspan="1" colspan="1">51</td><td rowspan="1" colspan="1">48.2 ± 1.8</td><td rowspan="1" colspan="1">51 ± 2.4</td><td rowspan="1" colspan="1">48.8 ± 1.5</td><td rowspan="1" colspan="1">50.8 ± 2.1<sup>a</sup></td><td rowspan="1" colspan="1">48.3 ± 2.4</td><td rowspan="1" colspan="1">51.6 ± 4.5</td><td rowspan="1" colspan="1">12.4</td></tr><tr><td rowspan="1" colspan="1"/><td rowspan="1" colspan="1">(45–49)</td><td rowspan="1" colspan="1">(45–49)</td><td rowspan="1" colspan="1">(40–49)</td><td rowspan="1" colspan="1">(44–50)</td><td rowspan="1" colspan="1"/><td rowspan="1" colspan="1">(47–51)</td><td rowspan="1" colspan="1">(48–54)</td><td rowspan="1" colspan="1">(47–51)</td><td rowspan="1" colspan="1">(48–54)</td><td rowspan="1" colspan="1">(41–53)</td><td rowspan="1" colspan="1">(45–59)</td><td rowspan="1" colspan="1">(38–44)</td></tr></tbody></table><table-wrap-foot><fn><p>*unknown sample size.</p></fn></table-wrap-foot></table-wrap><supplementary-material xmlns:xlink="http://www.w3.org/1999/xlink" id="S3" position="float" orientation="portrait" xlink:type="simple"><object-id content-type="doi" xlink:type="simple">10.3897/zookeys.1281.175455.suppl3</object-id><object-id content-type="arpha" xlink:type="simple">1F84D47B-43CD-5AE1-9D9C-4D95EAE735CE</object-id><label>Supplementary material 3</label><caption><p>Comparison of mensural character per <abbrev xlink:title="snout-vent length" xlink:type="simple">SVL</abbrev> between two new species and other species in <italic><tp:taxon-name><tp:taxon-name-part taxon-name-part-type="genus" reg="Calotes">C.</tp:taxon-name-part> <tp:taxon-name-part taxon-name-part-type="species" reg="irawadi">irawadi</tp:taxon-name-part></tp:taxon-name></italic> complex</p></caption><statement content-type="dataType"><label>Data type</label><p>xlsx</p></statement><media xlink:href="zookeys-1281-069_article-175455__-s003.xlsx" mimetype="application" mime-subtype="vnd.openxmlformats-officedocument.spreadsheetml.sheet" position="float" orientation="portrait" id="oo_1666619.xlsx" xlink:type="simple"><uri content-type="original_file" xlink:type="simple">https://binary.pensoft.net/file/1666619</uri></media><permissions><license xlink:type="simple"><license-p>This dataset is made available under the Open Database License (<ext-link ext-link-type="uri" xlink:href="http://opendatacommons.org/licenses/odbl/1.0/" xlink:type="simple">http://opendatacommons.org/licenses/odbl/1.0/</ext-link>). The Open Database License (ODbL) is a license agreement intended to allow users to freely share, modify, and use this Dataset while maintaining this same freedom for others, provided that the original source and author(s) are credited.</license-p></license></permissions><attrib specific-use="authors"> Arpapan Prakobkarn, George R. Zug, Nontivich Tandavanitj, Thongchai Ngamprasertwong</attrib></supplementary-material><fig id="F1" position="float" orientation="portrait"><object-id xmlns:xlink="http://www.w3.org/1999/xlink" content-type="doi" xlink:type="simple">10.3897/zookeys.1281.175455.figure1</object-id><object-id xmlns:xlink="http://www.w3.org/1999/xlink" content-type="arpha" xlink:type="simple">7EF7670B-52BC-5AD6-BD60-36A3D7D11674</object-id><label>Figure 1.</label><caption><p>Sample locality map of <italic><tp:taxon-name><tp:taxon-name-part taxon-name-part-type="genus" reg="Calotes">Calotes</tp:taxon-name-part> <tp:taxon-name-part taxon-name-part-type="species" reg="thailandensis">thailandensis</tp:taxon-name-part></tp:taxon-name></italic> sp. nov. (blue) (1–9), <italic><tp:taxon-name><tp:taxon-name-part taxon-name-part-type="genus" reg="Calotes">C.</tp:taxon-name-part> <tp:taxon-name-part taxon-name-part-type="species" reg="maehongsonensis">maehongsonensis</tp:taxon-name-part></tp:taxon-name></italic> sp. nov. (brown) (10–15), <italic><tp:taxon-name><tp:taxon-name-part taxon-name-part-type="genus" reg="Calotes">C.</tp:taxon-name-part> <tp:taxon-name-part taxon-name-part-type="species" reg="irawadi">irawadi</tp:taxon-name-part></tp:taxon-name></italic> (white) (16–20), <italic><tp:taxon-name><tp:taxon-name-part taxon-name-part-type="genus" reg="Calotes">C.</tp:taxon-name-part> <tp:taxon-name-part taxon-name-part-type="species" reg="wangi">wangi</tp:taxon-name-part> <tp:taxon-name-part taxon-name-part-type="subspecies" reg="wangi">wangi</tp:taxon-name-part></tp:taxon-name></italic> (21–23) (red), and <italic><tp:taxon-name><tp:taxon-name-part taxon-name-part-type="genus" reg="Calotes">C.</tp:taxon-name-part> <tp:taxon-name-part taxon-name-part-type="species" reg="wangi">wangi</tp:taxon-name-part> <tp:taxon-name-part taxon-name-part-type="subspecies" reg="hainanensis">hainanensis</tp:taxon-name-part></tp:taxon-name></italic> (24–26) (yellow) from Thailand and nearby countries. Symbols correspond to molecular (triangle for ND2; circle for <abbrev xmlns:xlink="http://www.w3.org/1999/xlink" xlink:title="cytochrome c oxidase subunit I" xlink:type="simple">COI</abbrev> genes) and morphological (star) analyses. Localities include Thailand: Songkhla (type locality of <italic><tp:taxon-name><tp:taxon-name-part taxon-name-part-type="genus" reg="Calotes">C.</tp:taxon-name-part> <tp:taxon-name-part taxon-name-part-type="species" reg="thailandensis">thailandensis</tp:taxon-name-part></tp:taxon-name></italic> sp. nov.) (1), Krabi (2), Ranong (3), Chon Buri (4), Saraburi (5), Kamphaeng Phet (6), Sakon Nakhon (7), Mukdahan (8), Roi Et (9), Mae Hong Son (type locality of <italic><tp:taxon-name><tp:taxon-name-part taxon-name-part-type="genus" reg="Calotes">C.</tp:taxon-name-part> <tp:taxon-name-part taxon-name-part-type="species" reg="maehongsonensis">maehongsonensis</tp:taxon-name-part></tp:taxon-name></italic> sp. nov.) (10), and Kanchanaburi (11); Myanmar: Mon, Mawlamyine (12), Mon, Kyaik (13), Bago (14), Yangon (15), Mandalay (16), Sagaing (type locality of <italic><tp:taxon-name><tp:taxon-name-part taxon-name-part-type="genus" reg="Calotes">C.</tp:taxon-name-part> <tp:taxon-name-part taxon-name-part-type="species" reg="irawadi">irawadi</tp:taxon-name-part></tp:taxon-name></italic>) (17), Sagaing (18), and Magway (19); China: Western Yunnan (20); Vietnam: Lang Son (21); China: Nanning, Guangxi (22), Hong Kong (23); China: Wanling, Hainan (24), Jiachai, Hainan (25), Tunchang, Hainan (26). Details of all samples used in this study are given in Table <xref ref-type="table" rid="T1">1</xref>.</p></caption><graphic xmlns:xlink="http://www.w3.org/1999/xlink" xlink:href="zookeys-1281-069_article-175455__-g001.jpg" id="oo_1666607.jpg" position="float" orientation="portrait" xlink:type="simple"><uri content-type="original_file" xlink:type="simple">https://binary.pensoft.net/fig/1666607</uri></graphic></fig><table-wrap id="T1" position="float" orientation="portrait"><label>Table 1.</label><caption><p>Specimens of <italic><tp:taxon-name><tp:taxon-name-part taxon-name-part-type="genus" reg="Calotes">Calotes</tp:taxon-name-part></tp:taxon-name></italic> species and <italic><tp:taxon-name><tp:taxon-name-part taxon-name-part-type="genus" reg="Acanthosaura">Acanthosaura</tp:taxon-name-part> <tp:taxon-name-part taxon-name-part-type="species" reg="armata">armata</tp:taxon-name-part></tp:taxon-name></italic> used for morphological (A) and molecular (B) analyses and their GenBank accession number.</p></caption><table><tbody><tr><th rowspan="1" colspan="1">No.</th><th rowspan="1" colspan="1">Species</th><th rowspan="1" colspan="1">Locality</th><th rowspan="1" colspan="1">Sex</th><th rowspan="1" colspan="1">Voucher number</th><th rowspan="1" colspan="1">ND2</th><th rowspan="1" colspan="1">COI</th><th rowspan="1" colspan="1">Type of analysis</th><th rowspan="1" colspan="1">References</th></tr><tr><td rowspan="1" colspan="1">1</td><td rowspan="1" colspan="1"><italic><tp:taxon-name><tp:taxon-name-part taxon-name-part-type="genus" reg="Calotes">C.</tp:taxon-name-part> <tp:taxon-name-part taxon-name-part-type="species" reg="thailandensis">thailandensis</tp:taxon-name-part></tp:taxon-name></italic> sp. nov.</td><td rowspan="1" colspan="1">Songkhla, TH</td><td rowspan="1" colspan="1">M</td><td rowspan="1" colspan="1"><abbrev xmlns:xlink="http://www.w3.org/1999/xlink" xlink:title="Chulalongkorn University Museum of Natural History" xlink:type="simple">CUMZ-R</abbrev>-2621</td><td rowspan="1" colspan="1">–</td><td rowspan="1" colspan="1">–</td><td rowspan="1" colspan="1">A</td><td rowspan="1" colspan="1">This study</td></tr><tr><td rowspan="1" colspan="1">2</td><td rowspan="1" colspan="1"><italic><tp:taxon-name><tp:taxon-name-part taxon-name-part-type="genus" reg="Calotes">C.</tp:taxon-name-part> <tp:taxon-name-part taxon-name-part-type="species" reg="thailandensis">thailandensis</tp:taxon-name-part></tp:taxon-name></italic> sp. nov.</td><td rowspan="1" colspan="1">Songkhla, TH</td><td rowspan="1" colspan="1">M</td><td rowspan="1" colspan="1"><abbrev xmlns:xlink="http://www.w3.org/1999/xlink" xlink:title="Chulalongkorn University Museum of Natural History" xlink:type="simple">CUMZ-R</abbrev>-2624 (paratype)</td><td rowspan="1" colspan="1">–</td><td rowspan="1" colspan="1">–</td><td rowspan="1" colspan="1">A</td><td rowspan="1" colspan="1">This study</td></tr><tr><td rowspan="1" colspan="1">3</td><td rowspan="1" colspan="1"><italic><tp:taxon-name><tp:taxon-name-part taxon-name-part-type="genus" reg="Calotes">C.</tp:taxon-name-part> <tp:taxon-name-part taxon-name-part-type="species" reg="thailandensis">thailandensis</tp:taxon-name-part></tp:taxon-name></italic> sp. nov.</td><td rowspan="1" colspan="1">Songkhla, TH</td><td rowspan="1" colspan="1">M</td><td rowspan="1" colspan="1"><abbrev xmlns:xlink="http://www.w3.org/1999/xlink" xlink:title="Chulalongkorn University Museum of Natural History" xlink:type="simple">CUMZ-R</abbrev>-2738 (holotype)</td><td rowspan="1" colspan="1">
                <ext-link xmlns:xlink="http://www.w3.org/1999/xlink" xlink:href="PQ212620" ext-link-type="gen" xlink:type="simple">PQ212620</ext-link>
              </td><td rowspan="1" colspan="1">
                <ext-link xmlns:xlink="http://www.w3.org/1999/xlink" xlink:href="PQ218532" ext-link-type="gen" xlink:type="simple">PQ218532</ext-link>
              </td><td rowspan="1" colspan="1">A, B</td><td rowspan="1" colspan="1">This study</td></tr><tr><td rowspan="1" colspan="1">4</td><td rowspan="1" colspan="1"><italic><tp:taxon-name><tp:taxon-name-part taxon-name-part-type="genus" reg="Calotes">C.</tp:taxon-name-part> <tp:taxon-name-part taxon-name-part-type="species" reg="thailandensis">thailandensis</tp:taxon-name-part></tp:taxon-name></italic> sp. nov.</td><td rowspan="1" colspan="1">Songkhla, TH</td><td rowspan="1" colspan="1">M</td><td rowspan="1" colspan="1"><abbrev xmlns:xlink="http://www.w3.org/1999/xlink" xlink:title="Chulalongkorn University Museum of Natural History" xlink:type="simple">CUMZ-R</abbrev>-2739</td><td rowspan="1" colspan="1">–</td><td rowspan="1" colspan="1">–</td><td rowspan="1" colspan="1">A</td><td rowspan="1" colspan="1">This study</td></tr><tr><td rowspan="1" colspan="1">5</td><td rowspan="1" colspan="1"><italic><tp:taxon-name><tp:taxon-name-part taxon-name-part-type="genus" reg="Calotes">C.</tp:taxon-name-part> <tp:taxon-name-part taxon-name-part-type="species" reg="thailandensis">thailandensis</tp:taxon-name-part></tp:taxon-name></italic> sp. nov.</td><td rowspan="1" colspan="1">Songkhla, TH</td><td rowspan="1" colspan="1">M</td><td rowspan="1" colspan="1"><abbrev xmlns:xlink="http://www.w3.org/1999/xlink" xlink:title="Chulalongkorn University Museum of Natural History" xlink:type="simple">CUMZ-R</abbrev>-2743</td><td rowspan="1" colspan="1">–</td><td rowspan="1" colspan="1">–</td><td rowspan="1" colspan="1">A</td><td rowspan="1" colspan="1">This study</td></tr><tr><td rowspan="1" colspan="1">6</td><td rowspan="1" colspan="1"><italic><tp:taxon-name><tp:taxon-name-part taxon-name-part-type="genus" reg="Calotes">C.</tp:taxon-name-part> <tp:taxon-name-part taxon-name-part-type="species" reg="thailandensis">thailandensis</tp:taxon-name-part></tp:taxon-name></italic> sp. nov.</td><td rowspan="1" colspan="1">Songkhla, TH</td><td rowspan="1" colspan="1">M</td><td rowspan="1" colspan="1"><abbrev xmlns:xlink="http://www.w3.org/1999/xlink" xlink:title="Chulalongkorn University Museum of Natural History" xlink:type="simple">CUMZ-R</abbrev>-2769 (paratype)</td><td rowspan="1" colspan="1">–</td><td rowspan="1" colspan="1">–</td><td rowspan="1" colspan="1">A</td><td rowspan="1" colspan="1">This study</td></tr><tr><td rowspan="1" colspan="1">7</td><td rowspan="1" colspan="1"><italic><tp:taxon-name><tp:taxon-name-part taxon-name-part-type="genus" reg="Calotes">C.</tp:taxon-name-part> <tp:taxon-name-part taxon-name-part-type="species" reg="thailandensis">thailandensis</tp:taxon-name-part></tp:taxon-name></italic> sp. nov.</td><td rowspan="1" colspan="1">Songkhla, TH</td><td rowspan="1" colspan="1">M</td><td rowspan="1" colspan="1"><abbrev xmlns:xlink="http://www.w3.org/1999/xlink" xlink:title="Chulalongkorn University Museum of Natural History" xlink:type="simple">CUMZ-R</abbrev>-2871 (paratype)</td><td rowspan="1" colspan="1">–</td><td rowspan="1" colspan="1">–</td><td rowspan="1" colspan="1">A</td><td rowspan="1" colspan="1">This study</td></tr><tr><td rowspan="1" colspan="1">8</td><td rowspan="1" colspan="1"><italic><tp:taxon-name><tp:taxon-name-part taxon-name-part-type="genus" reg="Calotes">C.</tp:taxon-name-part> <tp:taxon-name-part taxon-name-part-type="species" reg="thailandensis">thailandensis</tp:taxon-name-part></tp:taxon-name></italic> sp. nov.</td><td rowspan="1" colspan="1">Songkhla, TH</td><td rowspan="1" colspan="1">M</td><td rowspan="1" colspan="1"><abbrev xmlns:xlink="http://www.w3.org/1999/xlink" xlink:title="Chulalongkorn University Museum of Natural History" xlink:type="simple">CUMZ-R</abbrev>-2872 (paratype)</td><td rowspan="1" colspan="1">–</td><td rowspan="1" colspan="1">–</td><td rowspan="1" colspan="1">A</td><td rowspan="1" colspan="1">This study</td></tr><tr><td rowspan="1" colspan="1">9</td><td rowspan="1" colspan="1"><italic><tp:taxon-name><tp:taxon-name-part taxon-name-part-type="genus" reg="Calotes">C.</tp:taxon-name-part> <tp:taxon-name-part taxon-name-part-type="species" reg="thailandensis">thailandensis</tp:taxon-name-part></tp:taxon-name></italic> sp. nov.</td><td rowspan="1" colspan="1">Songkhla, TH</td><td rowspan="1" colspan="1">M</td><td rowspan="1" colspan="1"><abbrev xmlns:xlink="http://www.w3.org/1999/xlink" xlink:title="Chulalongkorn University Museum of Natural History" xlink:type="simple">CUMZ-R</abbrev>-2874</td><td rowspan="1" colspan="1">–</td><td rowspan="1" colspan="1">–</td><td rowspan="1" colspan="1">A</td><td rowspan="1" colspan="1">This study</td></tr><tr><td rowspan="1" colspan="1">10</td><td rowspan="1" colspan="1"><italic><tp:taxon-name><tp:taxon-name-part taxon-name-part-type="genus" reg="Calotes">C.</tp:taxon-name-part> <tp:taxon-name-part taxon-name-part-type="species" reg="thailandensis">thailandensis</tp:taxon-name-part></tp:taxon-name></italic> sp. nov.</td><td rowspan="1" colspan="1">Songkhla, TH</td><td rowspan="1" colspan="1">M</td><td rowspan="1" colspan="1"><abbrev xmlns:xlink="http://www.w3.org/1999/xlink" xlink:title="Chulalongkorn University Museum of Natural History" xlink:type="simple">CUMZ-R</abbrev>-2875 (paratype)</td><td rowspan="1" colspan="1">–</td><td rowspan="1" colspan="1">–</td><td rowspan="1" colspan="1">A</td><td rowspan="1" colspan="1">This study</td></tr><tr><td rowspan="1" colspan="1">11</td><td rowspan="1" colspan="1"><italic><tp:taxon-name><tp:taxon-name-part taxon-name-part-type="genus" reg="Calotes">C.</tp:taxon-name-part> <tp:taxon-name-part taxon-name-part-type="species" reg="thailandensis">thailandensis</tp:taxon-name-part></tp:taxon-name></italic> sp. nov.</td><td rowspan="1" colspan="1">Songkhla, TH</td><td rowspan="1" colspan="1">F</td><td rowspan="1" colspan="1"><abbrev xmlns:xlink="http://www.w3.org/1999/xlink" xlink:title="Chulalongkorn University Museum of Natural History" xlink:type="simple">CUMZ-R</abbrev>-2622</td><td rowspan="1" colspan="1">–</td><td rowspan="1" colspan="1">–</td><td rowspan="1" colspan="1">A</td><td rowspan="1" colspan="1">This study</td></tr><tr><td rowspan="1" colspan="1">12</td><td rowspan="1" colspan="1"><italic><tp:taxon-name><tp:taxon-name-part taxon-name-part-type="genus" reg="Calotes">C.</tp:taxon-name-part> <tp:taxon-name-part taxon-name-part-type="species" reg="thailandensis">thailandensis</tp:taxon-name-part></tp:taxon-name></italic> sp. nov.</td><td rowspan="1" colspan="1">Songkhla, TH</td><td rowspan="1" colspan="1">F</td><td rowspan="1" colspan="1"><abbrev xmlns:xlink="http://www.w3.org/1999/xlink" xlink:title="Chulalongkorn University Museum of Natural History" xlink:type="simple">CUMZ-R</abbrev>-2740</td><td rowspan="1" colspan="1">–</td><td rowspan="1" colspan="1">–</td><td rowspan="1" colspan="1">A</td><td rowspan="1" colspan="1">This study</td></tr><tr><td rowspan="1" colspan="1">13</td><td rowspan="1" colspan="1"><italic><tp:taxon-name><tp:taxon-name-part taxon-name-part-type="genus" reg="Calotes">C.</tp:taxon-name-part> <tp:taxon-name-part taxon-name-part-type="species" reg="thailandensis">thailandensis</tp:taxon-name-part></tp:taxon-name></italic> sp. nov.</td><td rowspan="1" colspan="1">Songkhla, TH</td><td rowspan="1" colspan="1">F</td><td rowspan="1" colspan="1"><abbrev xmlns:xlink="http://www.w3.org/1999/xlink" xlink:title="Chulalongkorn University Museum of Natural History" xlink:type="simple">CUMZ-R</abbrev>-2741</td><td rowspan="1" colspan="1">–</td><td rowspan="1" colspan="1">–</td><td rowspan="1" colspan="1">A</td><td rowspan="1" colspan="1">This study</td></tr><tr><td rowspan="1" colspan="1">14</td><td rowspan="1" colspan="1"><italic><tp:taxon-name><tp:taxon-name-part taxon-name-part-type="genus" reg="Calotes">C.</tp:taxon-name-part> <tp:taxon-name-part taxon-name-part-type="species" reg="thailandensis">thailandensis</tp:taxon-name-part></tp:taxon-name></italic> sp. nov.</td><td rowspan="1" colspan="1">Songkhla, TH</td><td rowspan="1" colspan="1">F</td><td rowspan="1" colspan="1"><abbrev xmlns:xlink="http://www.w3.org/1999/xlink" xlink:title="Chulalongkorn University Museum of Natural History" xlink:type="simple">CUMZ-R</abbrev>-2742</td><td rowspan="1" colspan="1">–</td><td rowspan="1" colspan="1">–</td><td rowspan="1" colspan="1">A</td><td rowspan="1" colspan="1">This study</td></tr><tr><td rowspan="1" colspan="1">15</td><td rowspan="1" colspan="1"><italic><tp:taxon-name><tp:taxon-name-part taxon-name-part-type="genus" reg="Calotes">C.</tp:taxon-name-part> <tp:taxon-name-part taxon-name-part-type="species" reg="thailandensis">thailandensis</tp:taxon-name-part></tp:taxon-name></italic> sp. nov.</td><td rowspan="1" colspan="1">Songkhla, TH</td><td rowspan="1" colspan="1">F</td><td rowspan="1" colspan="1"><abbrev xmlns:xlink="http://www.w3.org/1999/xlink" xlink:title="Chulalongkorn University Museum of Natural History" xlink:type="simple">CUMZ-R</abbrev>-2767 (paratype)</td><td rowspan="1" colspan="1">–</td><td rowspan="1" colspan="1">–</td><td rowspan="1" colspan="1">A</td><td rowspan="1" colspan="1">This study</td></tr><tr><td rowspan="1" colspan="1">16</td><td rowspan="1" colspan="1"><italic><tp:taxon-name><tp:taxon-name-part taxon-name-part-type="genus" reg="Calotes">C.</tp:taxon-name-part> <tp:taxon-name-part taxon-name-part-type="species" reg="thailandensis">thailandensis</tp:taxon-name-part></tp:taxon-name></italic> sp. nov.</td><td rowspan="1" colspan="1">Songkhla, TH</td><td rowspan="1" colspan="1">F</td><td rowspan="1" colspan="1"><abbrev xmlns:xlink="http://www.w3.org/1999/xlink" xlink:title="Chulalongkorn University Museum of Natural History" xlink:type="simple">CUMZ-R</abbrev>-2768 (paratype)</td><td rowspan="1" colspan="1">–</td><td rowspan="1" colspan="1">–</td><td rowspan="1" colspan="1">A</td><td rowspan="1" colspan="1">This study</td></tr><tr><td rowspan="1" colspan="1">17</td><td rowspan="1" colspan="1"><italic><tp:taxon-name><tp:taxon-name-part taxon-name-part-type="genus" reg="Calotes">C.</tp:taxon-name-part> <tp:taxon-name-part taxon-name-part-type="species" reg="thailandensis">thailandensis</tp:taxon-name-part></tp:taxon-name></italic> sp. nov.</td><td rowspan="1" colspan="1">Songkhla, TH</td><td rowspan="1" colspan="1">F</td><td rowspan="1" colspan="1"><abbrev xmlns:xlink="http://www.w3.org/1999/xlink" xlink:title="Chulalongkorn University Museum of Natural History" xlink:type="simple">CUMZ-R</abbrev>-2846 (paratype)</td><td rowspan="1" colspan="1">–</td><td rowspan="1" colspan="1">–</td><td rowspan="1" colspan="1">A</td><td rowspan="1" colspan="1">This study</td></tr><tr><td rowspan="1" colspan="1">18</td><td rowspan="1" colspan="1"><italic><tp:taxon-name><tp:taxon-name-part taxon-name-part-type="genus" reg="Calotes">C.</tp:taxon-name-part> <tp:taxon-name-part taxon-name-part-type="species" reg="thailandensis">thailandensis</tp:taxon-name-part></tp:taxon-name></italic> sp. nov.</td><td rowspan="1" colspan="1">Songkhla, TH</td><td rowspan="1" colspan="1">F</td><td rowspan="1" colspan="1"><abbrev xmlns:xlink="http://www.w3.org/1999/xlink" xlink:title="Chulalongkorn University Museum of Natural History" xlink:type="simple">CUMZ-R</abbrev>-2847 (paratype)</td><td rowspan="1" colspan="1">–</td><td rowspan="1" colspan="1">–</td><td rowspan="1" colspan="1">A</td><td rowspan="1" colspan="1">This study</td></tr><tr><td rowspan="1" colspan="1">19</td><td rowspan="1" colspan="1"><italic><tp:taxon-name><tp:taxon-name-part taxon-name-part-type="genus" reg="Calotes">C.</tp:taxon-name-part> <tp:taxon-name-part taxon-name-part-type="species" reg="thailandensis">thailandensis</tp:taxon-name-part></tp:taxon-name></italic> sp. nov.</td><td rowspan="1" colspan="1">Songkhla, TH</td><td rowspan="1" colspan="1">F</td><td rowspan="1" colspan="1"><abbrev xmlns:xlink="http://www.w3.org/1999/xlink" xlink:title="Chulalongkorn University Museum of Natural History" xlink:type="simple">CUMZ-R</abbrev>-2848 (paratype)</td><td rowspan="1" colspan="1">–</td><td rowspan="1" colspan="1">–</td><td rowspan="1" colspan="1">A</td><td rowspan="1" colspan="1">This study</td></tr><tr><td rowspan="1" colspan="1">20</td><td rowspan="1" colspan="1"><italic><tp:taxon-name><tp:taxon-name-part taxon-name-part-type="genus" reg="Calotes">C.</tp:taxon-name-part> <tp:taxon-name-part taxon-name-part-type="species" reg="thailandensis">thailandensis</tp:taxon-name-part></tp:taxon-name></italic> sp. nov.</td><td rowspan="1" colspan="1">Songkhla, TH</td><td rowspan="1" colspan="1">F</td><td rowspan="1" colspan="1"><abbrev xmlns:xlink="http://www.w3.org/1999/xlink" xlink:title="Chulalongkorn University Museum of Natural History" xlink:type="simple">CUMZ-R</abbrev>-2850</td><td rowspan="1" colspan="1">–</td><td rowspan="1" colspan="1">–</td><td rowspan="1" colspan="1">A</td><td rowspan="1" colspan="1">This study</td></tr><tr><td rowspan="1" colspan="1">21</td><td rowspan="1" colspan="1"><italic><tp:taxon-name><tp:taxon-name-part taxon-name-part-type="genus" reg="Calotes">C.</tp:taxon-name-part> <tp:taxon-name-part taxon-name-part-type="species" reg="thailandensis">thailandensis</tp:taxon-name-part></tp:taxon-name></italic> sp. nov.</td><td rowspan="1" colspan="1">Krabi, TH</td><td rowspan="1" colspan="1">M</td><td rowspan="1" colspan="1"><abbrev xmlns:xlink="http://www.w3.org/1999/xlink" xlink:title="Chulalongkorn University Museum of Natural History" xlink:type="simple">CUMZ-R</abbrev>-2703</td><td rowspan="1" colspan="1">–</td><td rowspan="1" colspan="1">–</td><td rowspan="1" colspan="1">A</td><td rowspan="1" colspan="1">This study</td></tr><tr><td rowspan="1" colspan="1">22</td><td rowspan="1" colspan="1"><italic><tp:taxon-name><tp:taxon-name-part taxon-name-part-type="genus" reg="Calotes">C.</tp:taxon-name-part> <tp:taxon-name-part taxon-name-part-type="species" reg="thailandensis">thailandensis</tp:taxon-name-part></tp:taxon-name></italic> sp. nov.</td><td rowspan="1" colspan="1">Krabi, TH</td><td rowspan="1" colspan="1">M</td><td rowspan="1" colspan="1"><abbrev xmlns:xlink="http://www.w3.org/1999/xlink" xlink:title="Chulalongkorn University Museum of Natural History" xlink:type="simple">CUMZ-R</abbrev>-2708</td><td rowspan="1" colspan="1">–</td><td rowspan="1" colspan="1">–</td><td rowspan="1" colspan="1">A</td><td rowspan="1" colspan="1">This study</td></tr><tr><td rowspan="1" colspan="1">23</td><td rowspan="1" colspan="1"><italic><tp:taxon-name><tp:taxon-name-part taxon-name-part-type="genus" reg="Calotes">C.</tp:taxon-name-part> <tp:taxon-name-part taxon-name-part-type="species" reg="thailandensis">thailandensis</tp:taxon-name-part></tp:taxon-name></italic> sp. nov.</td><td rowspan="1" colspan="1">Krabi, TH</td><td rowspan="1" colspan="1">M</td><td rowspan="1" colspan="1"><abbrev xmlns:xlink="http://www.w3.org/1999/xlink" xlink:title="Chulalongkorn University Museum of Natural History" xlink:type="simple">CUMZ-R</abbrev>-2711</td><td rowspan="1" colspan="1">
                <ext-link xmlns:xlink="http://www.w3.org/1999/xlink" xlink:href="PQ212621" ext-link-type="gen" xlink:type="simple">PQ212621</ext-link>
              </td><td rowspan="1" colspan="1">
                <ext-link xmlns:xlink="http://www.w3.org/1999/xlink" xlink:href="PQ218533" ext-link-type="gen" xlink:type="simple">PQ218533</ext-link>
              </td><td rowspan="1" colspan="1">A, B</td><td rowspan="1" colspan="1">This study</td></tr><tr><td rowspan="1" colspan="1">24</td><td rowspan="1" colspan="1"><italic><tp:taxon-name><tp:taxon-name-part taxon-name-part-type="genus" reg="Calotes">C.</tp:taxon-name-part> <tp:taxon-name-part taxon-name-part-type="species" reg="thailandensis">thailandensis</tp:taxon-name-part></tp:taxon-name></italic> sp. nov.</td><td rowspan="1" colspan="1">Krabi, TH</td><td rowspan="1" colspan="1">M</td><td rowspan="1" colspan="1"><abbrev xmlns:xlink="http://www.w3.org/1999/xlink" xlink:title="Chulalongkorn University Museum of Natural History" xlink:type="simple">CUMZ-R</abbrev>-2713</td><td rowspan="1" colspan="1">–</td><td rowspan="1" colspan="1">–</td><td rowspan="1" colspan="1">A</td><td rowspan="1" colspan="1">This study</td></tr><tr><td rowspan="1" colspan="1">25</td><td rowspan="1" colspan="1"><italic><tp:taxon-name><tp:taxon-name-part taxon-name-part-type="genus" reg="Calotes">C.</tp:taxon-name-part> <tp:taxon-name-part taxon-name-part-type="species" reg="thailandensis">thailandensis</tp:taxon-name-part></tp:taxon-name></italic> sp. nov.</td><td rowspan="1" colspan="1">Krabi, TH</td><td rowspan="1" colspan="1">M</td><td rowspan="1" colspan="1"><abbrev xmlns:xlink="http://www.w3.org/1999/xlink" xlink:title="Chulalongkorn University Museum of Natural History" xlink:type="simple">CUMZ-R</abbrev>-2715</td><td rowspan="1" colspan="1">–</td><td rowspan="1" colspan="1">–</td><td rowspan="1" colspan="1">A</td><td rowspan="1" colspan="1">This study</td></tr><tr><td rowspan="1" colspan="1">26</td><td rowspan="1" colspan="1"><italic><tp:taxon-name><tp:taxon-name-part taxon-name-part-type="genus" reg="Calotes">C.</tp:taxon-name-part> <tp:taxon-name-part taxon-name-part-type="species" reg="thailandensis">thailandensis</tp:taxon-name-part></tp:taxon-name></italic> sp. nov.</td><td rowspan="1" colspan="1">Krabi, TH</td><td rowspan="1" colspan="1">M</td><td rowspan="1" colspan="1"><abbrev xmlns:xlink="http://www.w3.org/1999/xlink" xlink:title="Chulalongkorn University Museum of Natural History" xlink:type="simple">CUMZ-R</abbrev>-2717</td><td rowspan="1" colspan="1">–</td><td rowspan="1" colspan="1">–</td><td rowspan="1" colspan="1">A</td><td rowspan="1" colspan="1">This study</td></tr><tr><td rowspan="1" colspan="1">27</td><td rowspan="1" colspan="1"><italic><tp:taxon-name><tp:taxon-name-part taxon-name-part-type="genus" reg="Calotes">C.</tp:taxon-name-part> <tp:taxon-name-part taxon-name-part-type="species" reg="thailandensis">thailandensis</tp:taxon-name-part></tp:taxon-name></italic> sp. nov.</td><td rowspan="1" colspan="1">Krabi, TH</td><td rowspan="1" colspan="1">M</td><td rowspan="1" colspan="1"><abbrev xmlns:xlink="http://www.w3.org/1999/xlink" xlink:title="Chulalongkorn University Museum of Natural History" xlink:type="simple">CUMZ-R</abbrev>-2720</td><td rowspan="1" colspan="1">–</td><td rowspan="1" colspan="1">–</td><td rowspan="1" colspan="1">A</td><td rowspan="1" colspan="1">This study</td></tr><tr><td rowspan="1" colspan="1">28</td><td rowspan="1" colspan="1"><italic><tp:taxon-name><tp:taxon-name-part taxon-name-part-type="genus" reg="Calotes">C.</tp:taxon-name-part> <tp:taxon-name-part taxon-name-part-type="species" reg="thailandensis">thailandensis</tp:taxon-name-part></tp:taxon-name></italic> sp. nov.</td><td rowspan="1" colspan="1">Krabi, TH</td><td rowspan="1" colspan="1">F</td><td rowspan="1" colspan="1"><abbrev xmlns:xlink="http://www.w3.org/1999/xlink" xlink:title="Chulalongkorn University Museum of Natural History" xlink:type="simple">CUMZ-R</abbrev>-2710</td><td rowspan="1" colspan="1">–</td><td rowspan="1" colspan="1">–</td><td rowspan="1" colspan="1">A</td><td rowspan="1" colspan="1">This study</td></tr><tr><td rowspan="1" colspan="1">29</td><td rowspan="1" colspan="1"><italic><tp:taxon-name><tp:taxon-name-part taxon-name-part-type="genus" reg="Calotes">C.</tp:taxon-name-part> <tp:taxon-name-part taxon-name-part-type="species" reg="thailandensis">thailandensis</tp:taxon-name-part></tp:taxon-name></italic> sp. nov.</td><td rowspan="1" colspan="1">Krabi, TH</td><td rowspan="1" colspan="1">F</td><td rowspan="1" colspan="1"><abbrev xmlns:xlink="http://www.w3.org/1999/xlink" xlink:title="Chulalongkorn University Museum of Natural History" xlink:type="simple">CUMZ-R</abbrev>-2714</td><td rowspan="1" colspan="1">–</td><td rowspan="1" colspan="1">–</td><td rowspan="1" colspan="1">A</td><td rowspan="1" colspan="1">This study</td></tr><tr><td rowspan="1" colspan="1">30</td><td rowspan="1" colspan="1"><italic><tp:taxon-name><tp:taxon-name-part taxon-name-part-type="genus" reg="Calotes">C.</tp:taxon-name-part> <tp:taxon-name-part taxon-name-part-type="species" reg="thailandensis">thailandensis</tp:taxon-name-part></tp:taxon-name></italic> sp. nov.</td><td rowspan="1" colspan="1">Krabi, TH</td><td rowspan="1" colspan="1">F</td><td rowspan="1" colspan="1"><abbrev xmlns:xlink="http://www.w3.org/1999/xlink" xlink:title="Chulalongkorn University Museum of Natural History" xlink:type="simple">CUMZ-R</abbrev>-2770</td><td rowspan="1" colspan="1">–</td><td rowspan="1" colspan="1">–</td><td rowspan="1" colspan="1">A</td><td rowspan="1" colspan="1">This study</td></tr><tr><td rowspan="1" colspan="1">31</td><td rowspan="1" colspan="1"><italic><tp:taxon-name><tp:taxon-name-part taxon-name-part-type="genus" reg="Calotes">C.</tp:taxon-name-part> <tp:taxon-name-part taxon-name-part-type="species" reg="thailandensis">thailandensis</tp:taxon-name-part></tp:taxon-name></italic> sp. nov.</td><td rowspan="1" colspan="1">Krabi, TH</td><td rowspan="1" colspan="1">F</td><td rowspan="1" colspan="1"><abbrev xmlns:xlink="http://www.w3.org/1999/xlink" xlink:title="Chulalongkorn University Museum of Natural History" xlink:type="simple">CUMZ-R</abbrev>-2802</td><td rowspan="1" colspan="1">–</td><td rowspan="1" colspan="1">–</td><td rowspan="1" colspan="1">A</td><td rowspan="1" colspan="1">This study</td></tr><tr><td rowspan="1" colspan="1">32</td><td rowspan="1" colspan="1"><italic><tp:taxon-name><tp:taxon-name-part taxon-name-part-type="genus" reg="Calotes">C.</tp:taxon-name-part> <tp:taxon-name-part taxon-name-part-type="species" reg="thailandensis">thailandensis</tp:taxon-name-part></tp:taxon-name></italic> sp. nov.</td><td rowspan="1" colspan="1">Krabi, TH</td><td rowspan="1" colspan="1">F</td><td rowspan="1" colspan="1"><abbrev xmlns:xlink="http://www.w3.org/1999/xlink" xlink:title="Chulalongkorn University Museum of Natural History" xlink:type="simple">CUMZ-R</abbrev>-2803</td><td rowspan="1" colspan="1">–</td><td rowspan="1" colspan="1">–</td><td rowspan="1" colspan="1">A</td><td rowspan="1" colspan="1">This study</td></tr><tr><td rowspan="1" colspan="1">33</td><td rowspan="1" colspan="1"><italic><tp:taxon-name><tp:taxon-name-part taxon-name-part-type="genus" reg="Calotes">C.</tp:taxon-name-part> <tp:taxon-name-part taxon-name-part-type="species" reg="thailandensis">thailandensis</tp:taxon-name-part></tp:taxon-name></italic> sp. nov.</td><td rowspan="1" colspan="1">Krabi, TH</td><td rowspan="1" colspan="1">F</td><td rowspan="1" colspan="1"><abbrev xmlns:xlink="http://www.w3.org/1999/xlink" xlink:title="Chulalongkorn University Museum of Natural History" xlink:type="simple">CUMZ-R</abbrev>-2804</td><td rowspan="1" colspan="1">–</td><td rowspan="1" colspan="1">–</td><td rowspan="1" colspan="1">A</td><td rowspan="1" colspan="1">This study</td></tr><tr><td rowspan="1" colspan="1">34</td><td rowspan="1" colspan="1"><italic><tp:taxon-name><tp:taxon-name-part taxon-name-part-type="genus" reg="Calotes">C.</tp:taxon-name-part> <tp:taxon-name-part taxon-name-part-type="species" reg="thailandensis">thailandensis</tp:taxon-name-part></tp:taxon-name></italic> sp. nov.</td><td rowspan="1" colspan="1">Krabi, TH</td><td rowspan="1" colspan="1">F</td><td rowspan="1" colspan="1"><abbrev xmlns:xlink="http://www.w3.org/1999/xlink" xlink:title="Chulalongkorn University Museum of Natural History" xlink:type="simple">CUMZ-R</abbrev>-2805</td><td rowspan="1" colspan="1">–</td><td rowspan="1" colspan="1">–</td><td rowspan="1" colspan="1">A</td><td rowspan="1" colspan="1">This study</td></tr><tr><td rowspan="1" colspan="1">35</td><td rowspan="1" colspan="1"><italic><tp:taxon-name><tp:taxon-name-part taxon-name-part-type="genus" reg="Calotes">C.</tp:taxon-name-part> <tp:taxon-name-part taxon-name-part-type="species" reg="thailandensis">thailandensis</tp:taxon-name-part></tp:taxon-name></italic> sp. nov.</td><td rowspan="1" colspan="1">Krabi, TH</td><td rowspan="1" colspan="1">F</td><td rowspan="1" colspan="1"><abbrev xmlns:xlink="http://www.w3.org/1999/xlink" xlink:title="Chulalongkorn University Museum of Natural History" xlink:type="simple">CUMZ-R</abbrev>-2807</td><td rowspan="1" colspan="1">–</td><td rowspan="1" colspan="1">–</td><td rowspan="1" colspan="1">A</td><td rowspan="1" colspan="1">This study</td></tr><tr><td rowspan="1" colspan="1">36</td><td rowspan="1" colspan="1"><italic><tp:taxon-name><tp:taxon-name-part taxon-name-part-type="genus" reg="Calotes">C.</tp:taxon-name-part> <tp:taxon-name-part taxon-name-part-type="species" reg="thailandensis">thailandensis</tp:taxon-name-part></tp:taxon-name></italic> sp. nov.</td><td rowspan="1" colspan="1">Krabi, TH</td><td rowspan="1" colspan="1">F</td><td rowspan="1" colspan="1"><abbrev xmlns:xlink="http://www.w3.org/1999/xlink" xlink:title="Chulalongkorn University Museum of Natural History" xlink:type="simple">CUMZ-R</abbrev>-2808</td><td rowspan="1" colspan="1">–</td><td rowspan="1" colspan="1">–</td><td rowspan="1" colspan="1">A</td><td rowspan="1" colspan="1">This study</td></tr><tr><td rowspan="1" colspan="1">37</td><td rowspan="1" colspan="1"><italic><tp:taxon-name><tp:taxon-name-part taxon-name-part-type="genus" reg="Calotes">C.</tp:taxon-name-part> <tp:taxon-name-part taxon-name-part-type="species" reg="thailandensis">thailandensis</tp:taxon-name-part></tp:taxon-name></italic> sp. nov.</td><td rowspan="1" colspan="1">Ranong, TH</td><td rowspan="1" colspan="1">M</td><td rowspan="1" colspan="1"><abbrev xmlns:xlink="http://www.w3.org/1999/xlink" xlink:title="Chulalongkorn University Museum of Natural History" xlink:type="simple">CUMZ-R</abbrev>-2746</td><td rowspan="1" colspan="1">–</td><td rowspan="1" colspan="1">–</td><td rowspan="1" colspan="1">A</td><td rowspan="1" colspan="1">This study</td></tr><tr><td rowspan="1" colspan="1">38</td><td rowspan="1" colspan="1"><italic><tp:taxon-name><tp:taxon-name-part taxon-name-part-type="genus" reg="Calotes">C.</tp:taxon-name-part> <tp:taxon-name-part taxon-name-part-type="species" reg="thailandensis">thailandensis</tp:taxon-name-part></tp:taxon-name></italic> sp. nov.</td><td rowspan="1" colspan="1">Ranong, TH</td><td rowspan="1" colspan="1">M</td><td rowspan="1" colspan="1"><abbrev xmlns:xlink="http://www.w3.org/1999/xlink" xlink:title="Chulalongkorn University Museum of Natural History" xlink:type="simple">CUMZ-R</abbrev>-2747</td><td rowspan="1" colspan="1">–</td><td rowspan="1" colspan="1">–</td><td rowspan="1" colspan="1">A</td><td rowspan="1" colspan="1">This study</td></tr><tr><td rowspan="1" colspan="1">39</td><td rowspan="1" colspan="1"><italic><tp:taxon-name><tp:taxon-name-part taxon-name-part-type="genus" reg="Calotes">C.</tp:taxon-name-part> <tp:taxon-name-part taxon-name-part-type="species" reg="thailandensis">thailandensis</tp:taxon-name-part></tp:taxon-name></italic> sp. nov.</td><td rowspan="1" colspan="1">Ranong, TH</td><td rowspan="1" colspan="1">M</td><td rowspan="1" colspan="1"><abbrev xmlns:xlink="http://www.w3.org/1999/xlink" xlink:title="Chulalongkorn University Museum of Natural History" xlink:type="simple">CUMZ-R</abbrev>-2748</td><td rowspan="1" colspan="1">–</td><td rowspan="1" colspan="1">–</td><td rowspan="1" colspan="1">A</td><td rowspan="1" colspan="1">This study</td></tr><tr><td rowspan="1" colspan="1">40</td><td rowspan="1" colspan="1"><italic><tp:taxon-name><tp:taxon-name-part taxon-name-part-type="genus" reg="Calotes">C.</tp:taxon-name-part> <tp:taxon-name-part taxon-name-part-type="species" reg="thailandensis">thailandensis</tp:taxon-name-part></tp:taxon-name></italic> sp. nov.</td><td rowspan="1" colspan="1">Ranong, TH</td><td rowspan="1" colspan="1">M</td><td rowspan="1" colspan="1"><abbrev xmlns:xlink="http://www.w3.org/1999/xlink" xlink:title="Chulalongkorn University Museum of Natural History" xlink:type="simple">CUMZ-R</abbrev>-2753</td><td rowspan="1" colspan="1">–</td><td rowspan="1" colspan="1">–</td><td rowspan="1" colspan="1">A</td><td rowspan="1" colspan="1">This study</td></tr><tr><td rowspan="1" colspan="1">41</td><td rowspan="1" colspan="1"><italic><tp:taxon-name><tp:taxon-name-part taxon-name-part-type="genus" reg="Calotes">C.</tp:taxon-name-part> <tp:taxon-name-part taxon-name-part-type="species" reg="thailandensis">thailandensis</tp:taxon-name-part></tp:taxon-name></italic> sp. nov.</td><td rowspan="1" colspan="1">Ranong, TH</td><td rowspan="1" colspan="1">M</td><td rowspan="1" colspan="1"><abbrev xmlns:xlink="http://www.w3.org/1999/xlink" xlink:title="Chulalongkorn University Museum of Natural History" xlink:type="simple">CUMZ-R</abbrev>-2756</td><td rowspan="1" colspan="1">–</td><td rowspan="1" colspan="1">–</td><td rowspan="1" colspan="1">A</td><td rowspan="1" colspan="1">This study</td></tr><tr><td rowspan="1" colspan="1">42</td><td rowspan="1" colspan="1"><italic><tp:taxon-name><tp:taxon-name-part taxon-name-part-type="genus" reg="Calotes">C.</tp:taxon-name-part> <tp:taxon-name-part taxon-name-part-type="species" reg="thailandensis">thailandensis</tp:taxon-name-part></tp:taxon-name></italic> sp. nov.</td><td rowspan="1" colspan="1">Ranong, TH</td><td rowspan="1" colspan="1">M</td><td rowspan="1" colspan="1"><abbrev xmlns:xlink="http://www.w3.org/1999/xlink" xlink:title="Chulalongkorn University Museum of Natural History" xlink:type="simple">CUMZ-R</abbrev>-2760</td><td rowspan="1" colspan="1">–</td><td rowspan="1" colspan="1">–</td><td rowspan="1" colspan="1">A</td><td rowspan="1" colspan="1">This study</td></tr><tr><td rowspan="1" colspan="1">43</td><td rowspan="1" colspan="1"><italic><tp:taxon-name><tp:taxon-name-part taxon-name-part-type="genus" reg="Calotes">C.</tp:taxon-name-part> <tp:taxon-name-part taxon-name-part-type="species" reg="thailandensis">thailandensis</tp:taxon-name-part></tp:taxon-name></italic> sp. nov.</td><td rowspan="1" colspan="1">Ranong, TH</td><td rowspan="1" colspan="1">M</td><td rowspan="1" colspan="1"><abbrev xmlns:xlink="http://www.w3.org/1999/xlink" xlink:title="Chulalongkorn University Museum of Natural History" xlink:type="simple">CUMZ-R</abbrev>-2761</td><td rowspan="1" colspan="1">–</td><td rowspan="1" colspan="1">–</td><td rowspan="1" colspan="1">A</td><td rowspan="1" colspan="1">This study</td></tr><tr><td rowspan="1" colspan="1">44</td><td rowspan="1" colspan="1"><italic><tp:taxon-name><tp:taxon-name-part taxon-name-part-type="genus" reg="Calotes">C.</tp:taxon-name-part> <tp:taxon-name-part taxon-name-part-type="species" reg="thailandensis">thailandensis</tp:taxon-name-part></tp:taxon-name></italic> sp. nov.</td><td rowspan="1" colspan="1">Ranong, TH</td><td rowspan="1" colspan="1">M</td><td rowspan="1" colspan="1"><abbrev xmlns:xlink="http://www.w3.org/1999/xlink" xlink:title="Chulalongkorn University Museum of Natural History" xlink:type="simple">CUMZ-R</abbrev>-2762</td><td rowspan="1" colspan="1">–</td><td rowspan="1" colspan="1">–</td><td rowspan="1" colspan="1">A</td><td rowspan="1" colspan="1">This study</td></tr><tr><td rowspan="1" colspan="1">45</td><td rowspan="1" colspan="1"><italic><tp:taxon-name><tp:taxon-name-part taxon-name-part-type="genus" reg="Calotes">C.</tp:taxon-name-part> <tp:taxon-name-part taxon-name-part-type="species" reg="thailandensis">thailandensis</tp:taxon-name-part></tp:taxon-name></italic> sp. nov.</td><td rowspan="1" colspan="1">Ranong, TH</td><td rowspan="1" colspan="1">F</td><td rowspan="1" colspan="1"><abbrev xmlns:xlink="http://www.w3.org/1999/xlink" xlink:title="Chulalongkorn University Museum of Natural History" xlink:type="simple">CUMZ-R</abbrev>-2751</td><td rowspan="1" colspan="1">–</td><td rowspan="1" colspan="1">–</td><td rowspan="1" colspan="1">A</td><td rowspan="1" colspan="1">This study</td></tr><tr><td rowspan="1" colspan="1">46</td><td rowspan="1" colspan="1"><italic><tp:taxon-name><tp:taxon-name-part taxon-name-part-type="genus" reg="Calotes">C.</tp:taxon-name-part> <tp:taxon-name-part taxon-name-part-type="species" reg="thailandensis">thailandensis</tp:taxon-name-part></tp:taxon-name></italic> sp. nov.</td><td rowspan="1" colspan="1">Ranong, TH</td><td rowspan="1" colspan="1">F</td><td rowspan="1" colspan="1"><abbrev xmlns:xlink="http://www.w3.org/1999/xlink" xlink:title="Chulalongkorn University Museum of Natural History" xlink:type="simple">CUMZ-R</abbrev>-2752</td><td rowspan="1" colspan="1">–</td><td rowspan="1" colspan="1">–</td><td rowspan="1" colspan="1">A</td><td rowspan="1" colspan="1">This study</td></tr><tr><td rowspan="1" colspan="1">47</td><td rowspan="1" colspan="1"><italic><tp:taxon-name><tp:taxon-name-part taxon-name-part-type="genus" reg="Calotes">C.</tp:taxon-name-part> <tp:taxon-name-part taxon-name-part-type="species" reg="thailandensis">thailandensis</tp:taxon-name-part></tp:taxon-name></italic> sp. nov.</td><td rowspan="1" colspan="1">Ranong, TH</td><td rowspan="1" colspan="1">F</td><td rowspan="1" colspan="1"><abbrev xmlns:xlink="http://www.w3.org/1999/xlink" xlink:title="Chulalongkorn University Museum of Natural History" xlink:type="simple">CUMZ-R</abbrev>-2754</td><td rowspan="1" colspan="1">–</td><td rowspan="1" colspan="1">–</td><td rowspan="1" colspan="1">A</td><td rowspan="1" colspan="1">This study</td></tr><tr><td rowspan="1" colspan="1">48</td><td rowspan="1" colspan="1"><italic><tp:taxon-name><tp:taxon-name-part taxon-name-part-type="genus" reg="Calotes">C.</tp:taxon-name-part> <tp:taxon-name-part taxon-name-part-type="species" reg="thailandensis">thailandensis</tp:taxon-name-part></tp:taxon-name></italic> sp. nov.</td><td rowspan="1" colspan="1">Ranong, TH</td><td rowspan="1" colspan="1">F</td><td rowspan="1" colspan="1"><abbrev xmlns:xlink="http://www.w3.org/1999/xlink" xlink:title="Chulalongkorn University Museum of Natural History" xlink:type="simple">CUMZ-R</abbrev>-2755</td><td rowspan="1" colspan="1">–</td><td rowspan="1" colspan="1">–</td><td rowspan="1" colspan="1">A</td><td rowspan="1" colspan="1">This study</td></tr><tr><td rowspan="1" colspan="1">49</td><td rowspan="1" colspan="1"><italic><tp:taxon-name><tp:taxon-name-part taxon-name-part-type="genus" reg="Calotes">C.</tp:taxon-name-part> <tp:taxon-name-part taxon-name-part-type="species" reg="thailandensis">thailandensis</tp:taxon-name-part></tp:taxon-name></italic> sp. nov.</td><td rowspan="1" colspan="1">Ranong, TH</td><td rowspan="1" colspan="1">F</td><td rowspan="1" colspan="1"><abbrev xmlns:xlink="http://www.w3.org/1999/xlink" xlink:title="Chulalongkorn University Museum of Natural History" xlink:type="simple">CUMZ-R</abbrev>-2757</td><td rowspan="1" colspan="1">–</td><td rowspan="1" colspan="1">–</td><td rowspan="1" colspan="1">A</td><td rowspan="1" colspan="1">This study</td></tr><tr><td rowspan="1" colspan="1">50</td><td rowspan="1" colspan="1"><italic><tp:taxon-name><tp:taxon-name-part taxon-name-part-type="genus" reg="Calotes">C.</tp:taxon-name-part> <tp:taxon-name-part taxon-name-part-type="species" reg="thailandensis">thailandensis</tp:taxon-name-part></tp:taxon-name></italic> sp. nov.</td><td rowspan="1" colspan="1">Ranong, TH</td><td rowspan="1" colspan="1">F</td><td rowspan="1" colspan="1"><abbrev xmlns:xlink="http://www.w3.org/1999/xlink" xlink:title="Chulalongkorn University Museum of Natural History" xlink:type="simple">CUMZ-R</abbrev>-2758</td><td rowspan="1" colspan="1">–</td><td rowspan="1" colspan="1">–</td><td rowspan="1" colspan="1">A</td><td rowspan="1" colspan="1">This study</td></tr><tr><td rowspan="1" colspan="1">51</td><td rowspan="1" colspan="1"><italic><tp:taxon-name><tp:taxon-name-part taxon-name-part-type="genus" reg="Calotes">C.</tp:taxon-name-part> <tp:taxon-name-part taxon-name-part-type="species" reg="thailandensis">thailandensis</tp:taxon-name-part></tp:taxon-name></italic> sp. nov.</td><td rowspan="1" colspan="1">Ranong, TH</td><td rowspan="1" colspan="1">F</td><td rowspan="1" colspan="1"><abbrev xmlns:xlink="http://www.w3.org/1999/xlink" xlink:title="Chulalongkorn University Museum of Natural History" xlink:type="simple">CUMZ-R</abbrev>-2763</td><td rowspan="1" colspan="1">–</td><td rowspan="1" colspan="1">–</td><td rowspan="1" colspan="1">A</td><td rowspan="1" colspan="1">This study</td></tr><tr><td rowspan="1" colspan="1">52</td><td rowspan="1" colspan="1"><italic><tp:taxon-name><tp:taxon-name-part taxon-name-part-type="genus" reg="Calotes">C.</tp:taxon-name-part> <tp:taxon-name-part taxon-name-part-type="species" reg="thailandensis">thailandensis</tp:taxon-name-part></tp:taxon-name></italic> sp. nov.</td><td rowspan="1" colspan="1">Ranong, TH</td><td rowspan="1" colspan="1">F</td><td rowspan="1" colspan="1"><abbrev xmlns:xlink="http://www.w3.org/1999/xlink" xlink:title="Chulalongkorn University Museum of Natural History" xlink:type="simple">CUMZ-R</abbrev>-2764</td><td rowspan="1" colspan="1">–</td><td rowspan="1" colspan="1">–</td><td rowspan="1" colspan="1">A</td><td rowspan="1" colspan="1">This study</td></tr><tr><td rowspan="1" colspan="1">53</td><td rowspan="1" colspan="1"><italic><tp:taxon-name><tp:taxon-name-part taxon-name-part-type="genus" reg="Calotes">C.</tp:taxon-name-part> <tp:taxon-name-part taxon-name-part-type="species" reg="thailandensis">thailandensis</tp:taxon-name-part></tp:taxon-name></italic> sp. nov.</td><td rowspan="1" colspan="1">Chon Buri, TH</td><td rowspan="1" colspan="1">M</td><td rowspan="1" colspan="1"><abbrev xmlns:xlink="http://www.w3.org/1999/xlink" xlink:title="Chulalongkorn University Museum of Natural History" xlink:type="simple">CUMZ-R</abbrev>-2905</td><td rowspan="1" colspan="1">
                <ext-link xmlns:xlink="http://www.w3.org/1999/xlink" xlink:href="PQ212623" ext-link-type="gen" xlink:type="simple">PQ212623</ext-link>
              </td><td rowspan="1" colspan="1">
                <ext-link xmlns:xlink="http://www.w3.org/1999/xlink" xlink:href="PQ218535" ext-link-type="gen" xlink:type="simple">PQ218535</ext-link>
              </td><td rowspan="1" colspan="1">B</td><td rowspan="1" colspan="1">This study</td></tr><tr><td rowspan="1" colspan="1">54</td><td rowspan="1" colspan="1"><italic><tp:taxon-name><tp:taxon-name-part taxon-name-part-type="genus" reg="Calotes">C.</tp:taxon-name-part> <tp:taxon-name-part taxon-name-part-type="species" reg="thailandensis">thailandensis</tp:taxon-name-part></tp:taxon-name></italic> sp. nov.</td><td rowspan="1" colspan="1">Saraburi, TH</td><td rowspan="1" colspan="1">M</td><td rowspan="1" colspan="1"><abbrev xmlns:xlink="http://www.w3.org/1999/xlink" xlink:title="Chulalongkorn University Museum of Natural History" xlink:type="simple">CUMZ-R</abbrev>-2898</td><td rowspan="1" colspan="1">–</td><td rowspan="1" colspan="1">–</td><td rowspan="1" colspan="1">A</td><td rowspan="1" colspan="1">This study</td></tr><tr><td rowspan="1" colspan="1">55</td><td rowspan="1" colspan="1"><italic><tp:taxon-name><tp:taxon-name-part taxon-name-part-type="genus" reg="Calotes">C.</tp:taxon-name-part> <tp:taxon-name-part taxon-name-part-type="species" reg="thailandensis">thailandensis</tp:taxon-name-part></tp:taxon-name></italic> sp. nov.</td><td rowspan="1" colspan="1">Saraburi, TH</td><td rowspan="1" colspan="1">M</td><td rowspan="1" colspan="1"><abbrev xmlns:xlink="http://www.w3.org/1999/xlink" xlink:title="Chulalongkorn University Museum of Natural History" xlink:type="simple">CUMZ-R</abbrev>-2899</td><td rowspan="1" colspan="1">
                <ext-link xmlns:xlink="http://www.w3.org/1999/xlink" xlink:href="PQ212622" ext-link-type="gen" xlink:type="simple">PQ212622</ext-link>
              </td><td rowspan="1" colspan="1">
                <ext-link xmlns:xlink="http://www.w3.org/1999/xlink" xlink:href="PQ218534" ext-link-type="gen" xlink:type="simple">PQ218534</ext-link>
              </td><td rowspan="1" colspan="1">B</td><td rowspan="1" colspan="1">This study</td></tr><tr><td rowspan="1" colspan="1">56</td><td rowspan="1" colspan="1"><italic><tp:taxon-name><tp:taxon-name-part taxon-name-part-type="genus" reg="Calotes">C.</tp:taxon-name-part> <tp:taxon-name-part taxon-name-part-type="species" reg="thailandensis">thailandensis</tp:taxon-name-part></tp:taxon-name></italic> sp. nov.</td><td rowspan="1" colspan="1">Kamphaeng Phet, TH</td><td rowspan="1" colspan="1">M</td><td rowspan="1" colspan="1"><abbrev xmlns:xlink="http://www.w3.org/1999/xlink" xlink:title="Chulalongkorn University Museum of Natural History" xlink:type="simple">CUMZ-R</abbrev>-2933</td><td rowspan="1" colspan="1">
                <ext-link xmlns:xlink="http://www.w3.org/1999/xlink" xlink:href="PQ212624" ext-link-type="gen" xlink:type="simple">PQ212624</ext-link>
              </td><td rowspan="1" colspan="1">
                <ext-link xmlns:xlink="http://www.w3.org/1999/xlink" xlink:href="PQ218536" ext-link-type="gen" xlink:type="simple">PQ218536</ext-link>
              </td><td rowspan="1" colspan="1">B</td><td rowspan="1" colspan="1">This study</td></tr><tr><td rowspan="1" colspan="1">57</td><td rowspan="1" colspan="1"><italic><tp:taxon-name><tp:taxon-name-part taxon-name-part-type="genus" reg="Calotes">C.</tp:taxon-name-part> <tp:taxon-name-part taxon-name-part-type="species" reg="thailandensis">thailandensis</tp:taxon-name-part></tp:taxon-name></italic> sp. nov.</td><td rowspan="1" colspan="1">Sakon Nakhon, TH</td><td rowspan="1" colspan="1">M</td><td rowspan="1" colspan="1"><abbrev xmlns:xlink="http://www.w3.org/1999/xlink" xlink:title="Chulalongkorn University Museum of Natural History" xlink:type="simple">CUMZ-R</abbrev>-2935</td><td rowspan="1" colspan="1">
                <ext-link xmlns:xlink="http://www.w3.org/1999/xlink" xlink:href="PQ212625" ext-link-type="gen" xlink:type="simple">PQ212625</ext-link>
              </td><td rowspan="1" colspan="1">
                <ext-link xmlns:xlink="http://www.w3.org/1999/xlink" xlink:href="PQ218537" ext-link-type="gen" xlink:type="simple">PQ218537</ext-link>
              </td><td rowspan="1" colspan="1">B</td><td rowspan="1" colspan="1">This study</td></tr><tr><td rowspan="1" colspan="1">58</td><td rowspan="1" colspan="1"><italic><tp:taxon-name><tp:taxon-name-part taxon-name-part-type="genus" reg="Calotes">C.</tp:taxon-name-part> <tp:taxon-name-part taxon-name-part-type="species" reg="thailandensis">thailandensis</tp:taxon-name-part></tp:taxon-name></italic> sp. nov.</td><td rowspan="1" colspan="1">Mukdahan, TH</td><td rowspan="1" colspan="1">M</td><td rowspan="1" colspan="1"><abbrev xmlns:xlink="http://www.w3.org/1999/xlink" xlink:title="Chulalongkorn University Museum of Natural History" xlink:type="simple">CUMZ-R</abbrev>-2937</td><td rowspan="1" colspan="1">
                <ext-link xmlns:xlink="http://www.w3.org/1999/xlink" xlink:href="PQ212626" ext-link-type="gen" xlink:type="simple">PQ212626</ext-link>
              </td><td rowspan="1" colspan="1">
                <ext-link xmlns:xlink="http://www.w3.org/1999/xlink" xlink:href="PQ218538" ext-link-type="gen" xlink:type="simple">PQ218538</ext-link>
              </td><td rowspan="1" colspan="1">B</td><td rowspan="1" colspan="1">This study</td></tr><tr><td rowspan="1" colspan="1">59</td><td rowspan="1" colspan="1"><italic><tp:taxon-name><tp:taxon-name-part taxon-name-part-type="genus" reg="Calotes">C.</tp:taxon-name-part> <tp:taxon-name-part taxon-name-part-type="species" reg="thailandensis">thailandensis</tp:taxon-name-part></tp:taxon-name></italic> sp. nov.</td><td rowspan="1" colspan="1">Roi Et, TH</td><td rowspan="1" colspan="1">M</td><td rowspan="1" colspan="1"><abbrev xmlns:xlink="http://www.w3.org/1999/xlink" xlink:title="Chulalongkorn University Museum of Natural History" xlink:type="simple">CUMZ-R</abbrev>-2939</td><td rowspan="1" colspan="1">
                <ext-link xmlns:xlink="http://www.w3.org/1999/xlink" xlink:href="PQ212627" ext-link-type="gen" xlink:type="simple">PQ212627</ext-link>
              </td><td rowspan="1" colspan="1">
                <ext-link xmlns:xlink="http://www.w3.org/1999/xlink" xlink:href="PQ218539" ext-link-type="gen" xlink:type="simple">PQ218539</ext-link>
              </td><td rowspan="1" colspan="1">B</td><td rowspan="1" colspan="1">This study</td></tr><tr><td rowspan="1" colspan="1">60</td><td rowspan="1" colspan="1"><italic><tp:taxon-name><tp:taxon-name-part taxon-name-part-type="genus" reg="Calotes">C.</tp:taxon-name-part> <tp:taxon-name-part taxon-name-part-type="species" reg="maehongsonensis">maehongsonensis</tp:taxon-name-part></tp:taxon-name></italic> sp. nov.</td><td rowspan="1" colspan="1">Mae Hong Son, TH</td><td rowspan="1" colspan="1">M</td><td rowspan="1" colspan="1"><abbrev xmlns:xlink="http://www.w3.org/1999/xlink" xlink:title="Chulalongkorn University Museum of Natural History" xlink:type="simple">CUMZ-R</abbrev>-2820 (paratype)</td><td rowspan="1" colspan="1">–</td><td rowspan="1" colspan="1">–</td><td rowspan="1" colspan="1">A</td><td rowspan="1" colspan="1">This study</td></tr><tr><td rowspan="1" colspan="1">61</td><td rowspan="1" colspan="1"><italic><tp:taxon-name><tp:taxon-name-part taxon-name-part-type="genus" reg="Calotes">C.</tp:taxon-name-part> <tp:taxon-name-part taxon-name-part-type="species" reg="maehongsonensis">maehongsonensis</tp:taxon-name-part></tp:taxon-name></italic> sp. nov.</td><td rowspan="1" colspan="1">Mae Hong Son, TH</td><td rowspan="1" colspan="1">M</td><td rowspan="1" colspan="1"><abbrev xmlns:xlink="http://www.w3.org/1999/xlink" xlink:title="Chulalongkorn University Museum of Natural History" xlink:type="simple">CUMZ-R</abbrev>-2821</td><td rowspan="1" colspan="1">–</td><td rowspan="1" colspan="1">–</td><td rowspan="1" colspan="1">A</td><td rowspan="1" colspan="1">This study</td></tr><tr><td rowspan="1" colspan="1">62</td><td rowspan="1" colspan="1"><italic><tp:taxon-name><tp:taxon-name-part taxon-name-part-type="genus" reg="Calotes">C.</tp:taxon-name-part> <tp:taxon-name-part taxon-name-part-type="species" reg="maehongsonensis">maehongsonensis</tp:taxon-name-part></tp:taxon-name></italic> sp. nov.</td><td rowspan="1" colspan="1">Mae Hong Son, TH</td><td rowspan="1" colspan="1">M</td><td rowspan="1" colspan="1"><abbrev xmlns:xlink="http://www.w3.org/1999/xlink" xlink:title="Chulalongkorn University Museum of Natural History" xlink:type="simple">CUMZ-R</abbrev>-2822</td><td rowspan="1" colspan="1">–</td><td rowspan="1" colspan="1">–</td><td rowspan="1" colspan="1">A</td><td rowspan="1" colspan="1">This study</td></tr><tr><td rowspan="1" colspan="1">63</td><td rowspan="1" colspan="1"><italic><tp:taxon-name><tp:taxon-name-part taxon-name-part-type="genus" reg="Calotes">C.</tp:taxon-name-part> <tp:taxon-name-part taxon-name-part-type="species" reg="maehongsonensis">maehongsonensis</tp:taxon-name-part></tp:taxon-name></italic> sp. nov.</td><td rowspan="1" colspan="1">Mae Hong Son, TH</td><td rowspan="1" colspan="1">M</td><td rowspan="1" colspan="1"><abbrev xmlns:xlink="http://www.w3.org/1999/xlink" xlink:title="Chulalongkorn University Museum of Natural History" xlink:type="simple">CUMZ-R</abbrev>-2823 (paratype)</td><td rowspan="1" colspan="1">–</td><td rowspan="1" colspan="1">–</td><td rowspan="1" colspan="1">A</td><td rowspan="1" colspan="1">This study</td></tr><tr><td rowspan="1" colspan="1">64</td><td rowspan="1" colspan="1"><italic><tp:taxon-name><tp:taxon-name-part taxon-name-part-type="genus" reg="Calotes">C.</tp:taxon-name-part> <tp:taxon-name-part taxon-name-part-type="species" reg="maehongsonensis">maehongsonensis</tp:taxon-name-part></tp:taxon-name></italic> sp. nov.</td><td rowspan="1" colspan="1">Mae Hong Son, TH</td><td rowspan="1" colspan="1">M</td><td rowspan="1" colspan="1"><abbrev xmlns:xlink="http://www.w3.org/1999/xlink" xlink:title="Chulalongkorn University Museum of Natural History" xlink:type="simple">CUMZ-R</abbrev>-2825 (holotype)</td><td rowspan="1" colspan="1">
                <ext-link xmlns:xlink="http://www.w3.org/1999/xlink" xlink:href="PQ212629" ext-link-type="gen" xlink:type="simple">PQ212629</ext-link>
              </td><td rowspan="1" colspan="1">
                <ext-link xmlns:xlink="http://www.w3.org/1999/xlink" xlink:href="PQ218541" ext-link-type="gen" xlink:type="simple">PQ218541</ext-link>
              </td><td rowspan="1" colspan="1">A, B</td><td rowspan="1" colspan="1">This study</td></tr><tr><td rowspan="1" colspan="1">65</td><td rowspan="1" colspan="1"><italic><tp:taxon-name><tp:taxon-name-part taxon-name-part-type="genus" reg="Calotes">C.</tp:taxon-name-part> <tp:taxon-name-part taxon-name-part-type="species" reg="maehongsonensis">maehongsonensis</tp:taxon-name-part></tp:taxon-name></italic> sp. nov.</td><td rowspan="1" colspan="1">Mae Hong Son, TH</td><td rowspan="1" colspan="1">M</td><td rowspan="1" colspan="1"><abbrev xmlns:xlink="http://www.w3.org/1999/xlink" xlink:title="Chulalongkorn University Museum of Natural History" xlink:type="simple">CUMZ-R</abbrev>-2826</td><td rowspan="1" colspan="1">–</td><td rowspan="1" colspan="1">–</td><td rowspan="1" colspan="1">A</td><td rowspan="1" colspan="1">This study</td></tr><tr><td rowspan="1" colspan="1">66</td><td rowspan="1" colspan="1"><italic><tp:taxon-name><tp:taxon-name-part taxon-name-part-type="genus" reg="Calotes">C.</tp:taxon-name-part> <tp:taxon-name-part taxon-name-part-type="species" reg="maehongsonensis">maehongsonensis</tp:taxon-name-part></tp:taxon-name></italic> sp. nov.</td><td rowspan="1" colspan="1">Mae Hong Son, TH</td><td rowspan="1" colspan="1">M</td><td rowspan="1" colspan="1"><abbrev xmlns:xlink="http://www.w3.org/1999/xlink" xlink:title="Chulalongkorn University Museum of Natural History" xlink:type="simple">CUMZ-R</abbrev>-2827 (paratype)</td><td rowspan="1" colspan="1">–</td><td rowspan="1" colspan="1">–</td><td rowspan="1" colspan="1">A</td><td rowspan="1" colspan="1">This study</td></tr><tr><td rowspan="1" colspan="1">67</td><td rowspan="1" colspan="1"><italic><tp:taxon-name><tp:taxon-name-part taxon-name-part-type="genus" reg="Calotes">C.</tp:taxon-name-part> <tp:taxon-name-part taxon-name-part-type="species" reg="maehongsonensis">maehongsonensis</tp:taxon-name-part></tp:taxon-name></italic> sp. nov.</td><td rowspan="1" colspan="1">Mae Hong Son, TH</td><td rowspan="1" colspan="1">M</td><td rowspan="1" colspan="1"><abbrev xmlns:xlink="http://www.w3.org/1999/xlink" xlink:title="Chulalongkorn University Museum of Natural History" xlink:type="simple">CUMZ-R</abbrev>-2828 (paratype)</td><td rowspan="1" colspan="1">–</td><td rowspan="1" colspan="1">–</td><td rowspan="1" colspan="1">A</td><td rowspan="1" colspan="1">This study</td></tr><tr><td rowspan="1" colspan="1">68</td><td rowspan="1" colspan="1"><italic><tp:taxon-name><tp:taxon-name-part taxon-name-part-type="genus" reg="Calotes">C.</tp:taxon-name-part> <tp:taxon-name-part taxon-name-part-type="species" reg="maehongsonensis">maehongsonensis</tp:taxon-name-part></tp:taxon-name></italic> sp. nov.</td><td rowspan="1" colspan="1">Mae Hong Son, TH</td><td rowspan="1" colspan="1">M</td><td rowspan="1" colspan="1"><abbrev xmlns:xlink="http://www.w3.org/1999/xlink" xlink:title="Chulalongkorn University Museum of Natural History" xlink:type="simple">CUMZ-R</abbrev>-2830</td><td rowspan="1" colspan="1">–</td><td rowspan="1" colspan="1">–</td><td rowspan="1" colspan="1">A</td><td rowspan="1" colspan="1">This study</td></tr><tr><td rowspan="1" colspan="1">69</td><td rowspan="1" colspan="1"><italic><tp:taxon-name><tp:taxon-name-part taxon-name-part-type="genus" reg="Calotes">C.</tp:taxon-name-part> <tp:taxon-name-part taxon-name-part-type="species" reg="maehongsonensis">maehongsonensis</tp:taxon-name-part></tp:taxon-name></italic> sp. nov.</td><td rowspan="1" colspan="1">Mae Hong Son, TH</td><td rowspan="1" colspan="1">M</td><td rowspan="1" colspan="1"><abbrev xmlns:xlink="http://www.w3.org/1999/xlink" xlink:title="Chulalongkorn University Museum of Natural History" xlink:type="simple">CUMZ-R</abbrev>-2832 (paratype)</td><td rowspan="1" colspan="1">–</td><td rowspan="1" colspan="1">–</td><td rowspan="1" colspan="1">A</td><td rowspan="1" colspan="1">This study</td></tr><tr><td rowspan="1" colspan="1">70</td><td rowspan="1" colspan="1"><italic><tp:taxon-name><tp:taxon-name-part taxon-name-part-type="genus" reg="Calotes">C.</tp:taxon-name-part> <tp:taxon-name-part taxon-name-part-type="species" reg="maehongsonensis">maehongsonensis</tp:taxon-name-part></tp:taxon-name></italic> sp. nov.</td><td rowspan="1" colspan="1">Mae Hong Son, TH</td><td rowspan="1" colspan="1">F</td><td rowspan="1" colspan="1"><abbrev xmlns:xlink="http://www.w3.org/1999/xlink" xlink:title="Chulalongkorn University Museum of Natural History" xlink:type="simple">CUMZ-R</abbrev>-2824</td><td rowspan="1" colspan="1">–</td><td rowspan="1" colspan="1">–</td><td rowspan="1" colspan="1">A</td><td rowspan="1" colspan="1">This study</td></tr><tr><td rowspan="1" colspan="1">71</td><td rowspan="1" colspan="1"><italic><tp:taxon-name><tp:taxon-name-part taxon-name-part-type="genus" reg="Calotes">C.</tp:taxon-name-part> <tp:taxon-name-part taxon-name-part-type="species" reg="maehongsonensis">maehongsonensis</tp:taxon-name-part></tp:taxon-name></italic> sp. nov.</td><td rowspan="1" colspan="1">Mae Hong Son, TH</td><td rowspan="1" colspan="1">F</td><td rowspan="1" colspan="1"><abbrev xmlns:xlink="http://www.w3.org/1999/xlink" xlink:title="Chulalongkorn University Museum of Natural History" xlink:type="simple">CUMZ-R</abbrev>-2829</td><td rowspan="1" colspan="1">–</td><td rowspan="1" colspan="1">–</td><td rowspan="1" colspan="1">A</td><td rowspan="1" colspan="1">This study</td></tr><tr><td rowspan="1" colspan="1">72</td><td rowspan="1" colspan="1"><italic><tp:taxon-name><tp:taxon-name-part taxon-name-part-type="genus" reg="Calotes">C.</tp:taxon-name-part> <tp:taxon-name-part taxon-name-part-type="species" reg="maehongsonensis">maehongsonensis</tp:taxon-name-part></tp:taxon-name></italic> sp. nov.</td><td rowspan="1" colspan="1">Mae Hong Son, TH</td><td rowspan="1" colspan="1">F</td><td rowspan="1" colspan="1"><abbrev xmlns:xlink="http://www.w3.org/1999/xlink" xlink:title="Chulalongkorn University Museum of Natural History" xlink:type="simple">CUMZ-R</abbrev>-2831</td><td rowspan="1" colspan="1">–</td><td rowspan="1" colspan="1">–</td><td rowspan="1" colspan="1">A</td><td rowspan="1" colspan="1">This study</td></tr><tr><td rowspan="1" colspan="1">73</td><td rowspan="1" colspan="1"><italic><tp:taxon-name><tp:taxon-name-part taxon-name-part-type="genus" reg="Calotes">C.</tp:taxon-name-part> <tp:taxon-name-part taxon-name-part-type="species" reg="maehongsonensis">maehongsonensis</tp:taxon-name-part></tp:taxon-name></italic> sp. nov.</td><td rowspan="1" colspan="1">Mae Hong Son, TH</td><td rowspan="1" colspan="1">F</td><td rowspan="1" colspan="1"><abbrev xmlns:xlink="http://www.w3.org/1999/xlink" xlink:title="Chulalongkorn University Museum of Natural History" xlink:type="simple">CUMZ-R</abbrev>-2833 (paratype)</td><td rowspan="1" colspan="1">
                <ext-link xmlns:xlink="http://www.w3.org/1999/xlink" xlink:href="PQ212630" ext-link-type="gen" xlink:type="simple">PQ212630</ext-link>
              </td><td rowspan="1" colspan="1">
                <ext-link xmlns:xlink="http://www.w3.org/1999/xlink" xlink:href="PQ218542" ext-link-type="gen" xlink:type="simple">PQ218542</ext-link>
              </td><td rowspan="1" colspan="1">A, B</td><td rowspan="1" colspan="1">This study</td></tr><tr><td rowspan="1" colspan="1">74</td><td rowspan="1" colspan="1"><italic><tp:taxon-name><tp:taxon-name-part taxon-name-part-type="genus" reg="Calotes">C.</tp:taxon-name-part> <tp:taxon-name-part taxon-name-part-type="species" reg="maehongsonensis">maehongsonensis</tp:taxon-name-part></tp:taxon-name></italic> sp. nov.</td><td rowspan="1" colspan="1">Mae Hong Son, TH</td><td rowspan="1" colspan="1">F</td><td rowspan="1" colspan="1"><abbrev xmlns:xlink="http://www.w3.org/1999/xlink" xlink:title="Chulalongkorn University Museum of Natural History" xlink:type="simple">CUMZ-R</abbrev>-2834</td><td rowspan="1" colspan="1">–</td><td rowspan="1" colspan="1">–</td><td rowspan="1" colspan="1">A</td><td rowspan="1" colspan="1">This study</td></tr><tr><td rowspan="1" colspan="1">75</td><td rowspan="1" colspan="1"><italic><tp:taxon-name><tp:taxon-name-part taxon-name-part-type="genus" reg="Calotes">C.</tp:taxon-name-part> <tp:taxon-name-part taxon-name-part-type="species" reg="maehongsonensis">maehongsonensis</tp:taxon-name-part></tp:taxon-name></italic> sp. nov.</td><td rowspan="1" colspan="1">Mae Hong Son, TH</td><td rowspan="1" colspan="1">F</td><td rowspan="1" colspan="1"><abbrev xmlns:xlink="http://www.w3.org/1999/xlink" xlink:title="Chulalongkorn University Museum of Natural History" xlink:type="simple">CUMZ-R</abbrev>-2835 (paratype)</td><td rowspan="1" colspan="1">–</td><td rowspan="1" colspan="1">–</td><td rowspan="1" colspan="1">A</td><td rowspan="1" colspan="1">This study</td></tr><tr><td rowspan="1" colspan="1">76</td><td rowspan="1" colspan="1"><italic><tp:taxon-name><tp:taxon-name-part taxon-name-part-type="genus" reg="Calotes">C.</tp:taxon-name-part> <tp:taxon-name-part taxon-name-part-type="species" reg="maehongsonensis">maehongsonensis</tp:taxon-name-part></tp:taxon-name></italic> sp. nov.</td><td rowspan="1" colspan="1">Mae Hong Son, TH</td><td rowspan="1" colspan="1">F</td><td rowspan="1" colspan="1"><abbrev xmlns:xlink="http://www.w3.org/1999/xlink" xlink:title="Chulalongkorn University Museum of Natural History" xlink:type="simple">CUMZ-R</abbrev>-2836 (paratype)</td><td rowspan="1" colspan="1">–</td><td rowspan="1" colspan="1">–</td><td rowspan="1" colspan="1">A</td><td rowspan="1" colspan="1">This study</td></tr><tr><td rowspan="1" colspan="1">77</td><td rowspan="1" colspan="1"><italic><tp:taxon-name><tp:taxon-name-part taxon-name-part-type="genus" reg="Calotes">C.</tp:taxon-name-part> <tp:taxon-name-part taxon-name-part-type="species" reg="maehongsonensis">maehongsonensis</tp:taxon-name-part></tp:taxon-name></italic> sp. nov.</td><td rowspan="1" colspan="1">Mae Hong Son, TH</td><td rowspan="1" colspan="1">F</td><td rowspan="1" colspan="1"><abbrev xmlns:xlink="http://www.w3.org/1999/xlink" xlink:title="Chulalongkorn University Museum of Natural History" xlink:type="simple">CUMZ-R</abbrev>-2837 (paratype)</td><td rowspan="1" colspan="1">–</td><td rowspan="1" colspan="1">–</td><td rowspan="1" colspan="1">A</td><td rowspan="1" colspan="1">This study</td></tr><tr><td rowspan="1" colspan="1">78</td><td rowspan="1" colspan="1"><italic><tp:taxon-name><tp:taxon-name-part taxon-name-part-type="genus" reg="Calotes">C.</tp:taxon-name-part> <tp:taxon-name-part taxon-name-part-type="species" reg="maehongsonensis">maehongsonensis</tp:taxon-name-part></tp:taxon-name></italic> sp. nov.</td><td rowspan="1" colspan="1">Mae Hong Son, TH</td><td rowspan="1" colspan="1">F</td><td rowspan="1" colspan="1"><abbrev xmlns:xlink="http://www.w3.org/1999/xlink" xlink:title="Chulalongkorn University Museum of Natural History" xlink:type="simple">CUMZ-R</abbrev>-2838</td><td rowspan="1" colspan="1">–</td><td rowspan="1" colspan="1">–</td><td rowspan="1" colspan="1">A</td><td rowspan="1" colspan="1">This study</td></tr><tr><td rowspan="1" colspan="1">79</td><td rowspan="1" colspan="1"><italic><tp:taxon-name><tp:taxon-name-part taxon-name-part-type="genus" reg="Calotes">C.</tp:taxon-name-part> <tp:taxon-name-part taxon-name-part-type="species" reg="maehongsonensis">maehongsonensis</tp:taxon-name-part></tp:taxon-name></italic> sp. nov.</td><td rowspan="1" colspan="1">Mae Hong Son, TH</td><td rowspan="1" colspan="1">F</td><td rowspan="1" colspan="1"><abbrev xmlns:xlink="http://www.w3.org/1999/xlink" xlink:title="Chulalongkorn University Museum of Natural History" xlink:type="simple">CUMZ-R</abbrev>-2839 (paratype)</td><td rowspan="1" colspan="1">
                <ext-link xmlns:xlink="http://www.w3.org/1999/xlink" xlink:href="PQ212631" ext-link-type="gen" xlink:type="simple">PQ212631</ext-link>
              </td><td rowspan="1" colspan="1">
                <ext-link xmlns:xlink="http://www.w3.org/1999/xlink" xlink:href="PQ218543" ext-link-type="gen" xlink:type="simple">PQ218543</ext-link>
              </td><td rowspan="1" colspan="1">A, B</td><td rowspan="1" colspan="1">This study</td></tr><tr><td rowspan="1" colspan="1">80</td><td rowspan="1" colspan="1"><italic><tp:taxon-name><tp:taxon-name-part taxon-name-part-type="genus" reg="Calotes">C.</tp:taxon-name-part> <tp:taxon-name-part taxon-name-part-type="species" reg="maehongsonensis">maehongsonensis</tp:taxon-name-part></tp:taxon-name></italic> sp. nov.</td><td rowspan="1" colspan="1">Kanchanaburi, TH</td><td rowspan="1" colspan="1">M</td><td rowspan="1" colspan="1"><abbrev xmlns:xlink="http://www.w3.org/1999/xlink" xlink:title="Chulalongkorn University Museum of Natural History" xlink:type="simple">CUMZ-R</abbrev>-2971</td><td rowspan="1" colspan="1">
                <ext-link xmlns:xlink="http://www.w3.org/1999/xlink" xlink:href="PQ212628" ext-link-type="gen" xlink:type="simple">PQ212628</ext-link>
              </td><td rowspan="1" colspan="1">
                <ext-link xmlns:xlink="http://www.w3.org/1999/xlink" xlink:href="PQ218540" ext-link-type="gen" xlink:type="simple">PQ218540</ext-link>
              </td><td rowspan="1" colspan="1">B</td><td rowspan="1" colspan="1">This study</td></tr><tr><td rowspan="1" colspan="1">81</td><td rowspan="1" colspan="1">
                <italic>
                  <tp:taxon-name><tp:taxon-name-part taxon-name-part-type="genus" reg="Calotes">C.</tp:taxon-name-part> <tp:taxon-name-part taxon-name-part-type="species" reg="irawadi">irawadi</tp:taxon-name-part></tp:taxon-name>
                </italic>
              </td><td rowspan="1" colspan="1">Magway, MM</td><td rowspan="1" colspan="1">M</td><td rowspan="1" colspan="1"><abbrev xmlns:xlink="http://www.w3.org/1999/xlink" xlink:title="United States National Museum" xlink:type="simple">USNM</abbrev>562998</td><td rowspan="1" colspan="1">–</td><td rowspan="1" colspan="1">–</td><td rowspan="1" colspan="1">A</td><td rowspan="1" colspan="1">Zug et al. (2006)</td></tr><tr><td rowspan="1" colspan="1">82</td><td rowspan="1" colspan="1">
                <italic>
                  <tp:taxon-name><tp:taxon-name-part taxon-name-part-type="genus" reg="Calotes">C.</tp:taxon-name-part> <tp:taxon-name-part taxon-name-part-type="species" reg="irawadi">irawadi</tp:taxon-name-part></tp:taxon-name>
                </italic>
              </td><td rowspan="1" colspan="1">Magway, MM</td><td rowspan="1" colspan="1">M</td><td rowspan="1" colspan="1"><abbrev xmlns:xlink="http://www.w3.org/1999/xlink" xlink:title="California Academy of Sciences" xlink:type="simple">CAS</abbrev> 213663</td><td rowspan="1" colspan="1">–</td><td rowspan="1" colspan="1">–</td><td rowspan="1" colspan="1">A</td><td rowspan="1" colspan="1">Zug et al. (2006)</td></tr><tr><td rowspan="1" colspan="1">83</td><td rowspan="1" colspan="1">
                <italic>
                  <tp:taxon-name><tp:taxon-name-part taxon-name-part-type="genus" reg="Calotes">C.</tp:taxon-name-part> <tp:taxon-name-part taxon-name-part-type="species" reg="irawadi">irawadi</tp:taxon-name-part></tp:taxon-name>
                </italic>
              </td><td rowspan="1" colspan="1">Magway, MM</td><td rowspan="1" colspan="1">M</td><td rowspan="1" colspan="1"><abbrev xmlns:xlink="http://www.w3.org/1999/xlink" xlink:title="California Academy of Sciences" xlink:type="simple">CAS</abbrev> 213685</td><td rowspan="1" colspan="1">–</td><td rowspan="1" colspan="1">–</td><td rowspan="1" colspan="1">A</td><td rowspan="1" colspan="1">Zug et al. (2006)</td></tr><tr><td rowspan="1" colspan="1">84</td><td rowspan="1" colspan="1">
                <italic>
                  <tp:taxon-name><tp:taxon-name-part taxon-name-part-type="genus" reg="Calotes">C.</tp:taxon-name-part> <tp:taxon-name-part taxon-name-part-type="species" reg="irawadi">irawadi</tp:taxon-name-part></tp:taxon-name>
                </italic>
              </td><td rowspan="1" colspan="1">Magway, MM</td><td rowspan="1" colspan="1">M</td><td rowspan="1" colspan="1"><abbrev xmlns:xlink="http://www.w3.org/1999/xlink" xlink:title="California Academy of Sciences" xlink:type="simple">CAS</abbrev> 213726</td><td rowspan="1" colspan="1">–</td><td rowspan="1" colspan="1">–</td><td rowspan="1" colspan="1">A</td><td rowspan="1" colspan="1">Zug et al. (2006)</td></tr><tr><td rowspan="1" colspan="1">85</td><td rowspan="1" colspan="1">
                <italic>
                  <tp:taxon-name><tp:taxon-name-part taxon-name-part-type="genus" reg="Calotes">C.</tp:taxon-name-part> <tp:taxon-name-part taxon-name-part-type="species" reg="irawadi">irawadi</tp:taxon-name-part></tp:taxon-name>
                </italic>
              </td><td rowspan="1" colspan="1">Magway, MM</td><td rowspan="1" colspan="1">M</td><td rowspan="1" colspan="1"><abbrev xmlns:xlink="http://www.w3.org/1999/xlink" xlink:title="California Academy of Sciences" xlink:type="simple">CAS</abbrev> 213727</td><td rowspan="1" colspan="1">–</td><td rowspan="1" colspan="1">–</td><td rowspan="1" colspan="1">A</td><td rowspan="1" colspan="1">Zug et al. (2006)</td></tr><tr><td rowspan="1" colspan="1">86</td><td rowspan="1" colspan="1">
                <italic>
                  <tp:taxon-name><tp:taxon-name-part taxon-name-part-type="genus" reg="Calotes">C.</tp:taxon-name-part> <tp:taxon-name-part taxon-name-part-type="species" reg="irawadi">irawadi</tp:taxon-name-part></tp:taxon-name>
                </italic>
              </td><td rowspan="1" colspan="1">Magway, MM</td><td rowspan="1" colspan="1">M</td><td rowspan="1" colspan="1"><abbrev xmlns:xlink="http://www.w3.org/1999/xlink" xlink:title="California Academy of Sciences" xlink:type="simple">CAS</abbrev> 213865</td><td rowspan="1" colspan="1">–</td><td rowspan="1" colspan="1">–</td><td rowspan="1" colspan="1">A</td><td rowspan="1" colspan="1">Zug et al. (2006)</td></tr><tr><td rowspan="1" colspan="1">87</td><td rowspan="1" colspan="1">
                <italic>
                  <tp:taxon-name><tp:taxon-name-part taxon-name-part-type="genus" reg="Calotes">C.</tp:taxon-name-part> <tp:taxon-name-part taxon-name-part-type="species" reg="irawadi">irawadi</tp:taxon-name-part></tp:taxon-name>
                </italic>
              </td><td rowspan="1" colspan="1">Magway, MM</td><td rowspan="1" colspan="1">M</td><td rowspan="1" colspan="1"><abbrev xmlns:xlink="http://www.w3.org/1999/xlink" xlink:title="California Academy of Sciences" xlink:type="simple">CAS</abbrev> 213899</td><td rowspan="1" colspan="1">–</td><td rowspan="1" colspan="1">–</td><td rowspan="1" colspan="1">A</td><td rowspan="1" colspan="1">Zug et al. (2006)</td></tr><tr><td rowspan="1" colspan="1">88</td><td rowspan="1" colspan="1">
                <italic>
                  <tp:taxon-name><tp:taxon-name-part taxon-name-part-type="genus" reg="Calotes">C.</tp:taxon-name-part> <tp:taxon-name-part taxon-name-part-type="species" reg="irawadi">irawadi</tp:taxon-name-part></tp:taxon-name>
                </italic>
              </td><td rowspan="1" colspan="1">Magway, MM</td><td rowspan="1" colspan="1">M</td><td rowspan="1" colspan="1"><abbrev xmlns:xlink="http://www.w3.org/1999/xlink" xlink:title="California Academy of Sciences" xlink:type="simple">CAS</abbrev> 216136</td><td rowspan="1" colspan="1">–</td><td rowspan="1" colspan="1">–</td><td rowspan="1" colspan="1">A</td><td rowspan="1" colspan="1">Zug et al. (2006)</td></tr><tr><td rowspan="1" colspan="1">89</td><td rowspan="1" colspan="1">
                <italic>
                  <tp:taxon-name><tp:taxon-name-part taxon-name-part-type="genus" reg="Calotes">C.</tp:taxon-name-part> <tp:taxon-name-part taxon-name-part-type="species" reg="irawadi">irawadi</tp:taxon-name-part></tp:taxon-name>
                </italic>
              </td><td rowspan="1" colspan="1">Sagaing, MM</td><td rowspan="1" colspan="1">M</td><td rowspan="1" colspan="1"><abbrev xmlns:xlink="http://www.w3.org/1999/xlink" xlink:title="United States National Museum" xlink:type="simple">USNM</abbrev>562987</td><td rowspan="1" colspan="1">–</td><td rowspan="1" colspan="1">–</td><td rowspan="1" colspan="1">A</td><td rowspan="1" colspan="1">Zug et al. (2006)</td></tr><tr><td rowspan="1" colspan="1">90</td><td rowspan="1" colspan="1">
                <italic>
                  <tp:taxon-name><tp:taxon-name-part taxon-name-part-type="genus" reg="Calotes">C.</tp:taxon-name-part> <tp:taxon-name-part taxon-name-part-type="species" reg="irawadi">irawadi</tp:taxon-name-part></tp:taxon-name>
                </italic>
              </td><td rowspan="1" colspan="1">Sagaing, MM</td><td rowspan="1" colspan="1">M</td><td rowspan="1" colspan="1"><abbrev xmlns:xlink="http://www.w3.org/1999/xlink" xlink:title="United States National Museum" xlink:type="simple">USNM</abbrev>562989</td><td rowspan="1" colspan="1">–</td><td rowspan="1" colspan="1">–</td><td rowspan="1" colspan="1">A</td><td rowspan="1" colspan="1">Zug et al. (2006)</td></tr><tr><td rowspan="1" colspan="1">91</td><td rowspan="1" colspan="1">
                <italic>
                  <tp:taxon-name><tp:taxon-name-part taxon-name-part-type="genus" reg="Calotes">C.</tp:taxon-name-part> <tp:taxon-name-part taxon-name-part-type="species" reg="irawadi">irawadi</tp:taxon-name-part></tp:taxon-name>
                </italic>
              </td><td rowspan="1" colspan="1">Sagaing, MM</td><td rowspan="1" colspan="1">M</td><td rowspan="1" colspan="1"><abbrev xmlns:xlink="http://www.w3.org/1999/xlink" xlink:title="United States National Museum" xlink:type="simple">USNM</abbrev>562990</td><td rowspan="1" colspan="1">–</td><td rowspan="1" colspan="1">–</td><td rowspan="1" colspan="1">A</td><td rowspan="1" colspan="1">Zug et al. (2006)</td></tr><tr><td rowspan="1" colspan="1">92</td><td rowspan="1" colspan="1">
                <italic>
                  <tp:taxon-name><tp:taxon-name-part taxon-name-part-type="genus" reg="Calotes">C.</tp:taxon-name-part> <tp:taxon-name-part taxon-name-part-type="species" reg="irawadi">irawadi</tp:taxon-name-part></tp:taxon-name>
                </italic>
              </td><td rowspan="1" colspan="1">Sagaing, MM</td><td rowspan="1" colspan="1">M</td><td rowspan="1" colspan="1"><abbrev xmlns:xlink="http://www.w3.org/1999/xlink" xlink:title="California Academy of Sciences" xlink:type="simple">CAS</abbrev> 215709</td><td rowspan="1" colspan="1">–</td><td rowspan="1" colspan="1">–</td><td rowspan="1" colspan="1">A</td><td rowspan="1" colspan="1">Zug et al. (2006)</td></tr><tr><td rowspan="1" colspan="1">93</td><td rowspan="1" colspan="1">
                <italic>
                  <tp:taxon-name><tp:taxon-name-part taxon-name-part-type="genus" reg="Calotes">C.</tp:taxon-name-part> <tp:taxon-name-part taxon-name-part-type="species" reg="irawadi">irawadi</tp:taxon-name-part></tp:taxon-name>
                </italic>
              </td><td rowspan="1" colspan="1">Sagaing, MM</td><td rowspan="1" colspan="1">M</td><td rowspan="1" colspan="1"><abbrev xmlns:xlink="http://www.w3.org/1999/xlink" xlink:title="California Academy of Sciences" xlink:type="simple">CAS</abbrev> 215423</td><td rowspan="1" colspan="1">–</td><td rowspan="1" colspan="1">–</td><td rowspan="1" colspan="1">A</td><td rowspan="1" colspan="1">Zug et al. (2006)</td></tr><tr><td rowspan="1" colspan="1">94</td><td rowspan="1" colspan="1">
                <italic>
                  <tp:taxon-name><tp:taxon-name-part taxon-name-part-type="genus" reg="Calotes">C.</tp:taxon-name-part> <tp:taxon-name-part taxon-name-part-type="species" reg="irawadi">irawadi</tp:taxon-name-part></tp:taxon-name>
                </italic>
              </td><td rowspan="1" colspan="1">Sagaing, MM</td><td rowspan="1" colspan="1">M</td><td rowspan="1" colspan="1"><abbrev xmlns:xlink="http://www.w3.org/1999/xlink" xlink:title="United States National Museum" xlink:type="simple">USNM</abbrev>520543 (holotype)</td><td rowspan="1" colspan="1">–</td><td rowspan="1" colspan="1">–</td><td rowspan="1" colspan="1">A</td><td rowspan="1" colspan="1">Zug et al. (2006)</td></tr><tr><td rowspan="1" colspan="1">95</td><td rowspan="1" colspan="1">
                <italic>
                  <tp:taxon-name><tp:taxon-name-part taxon-name-part-type="genus" reg="Calotes">C.</tp:taxon-name-part> <tp:taxon-name-part taxon-name-part-type="species" reg="irawadi">irawadi</tp:taxon-name-part></tp:taxon-name>
                </italic>
              </td><td rowspan="1" colspan="1">Sagaing, MM</td><td rowspan="1" colspan="1">M</td><td rowspan="1" colspan="1"><abbrev xmlns:xlink="http://www.w3.org/1999/xlink" xlink:title="California Academy of Sciences" xlink:type="simple">CAS</abbrev> 215426</td><td rowspan="1" colspan="1">–</td><td rowspan="1" colspan="1">–</td><td rowspan="1" colspan="1">A</td><td rowspan="1" colspan="1">Zug et al. (2006)</td></tr><tr><td rowspan="1" colspan="1">96</td><td rowspan="1" colspan="1">
                <italic>
                  <tp:taxon-name><tp:taxon-name-part taxon-name-part-type="genus" reg="Calotes">C.</tp:taxon-name-part> <tp:taxon-name-part taxon-name-part-type="species" reg="irawadi">irawadi</tp:taxon-name-part></tp:taxon-name>
                </italic>
              </td><td rowspan="1" colspan="1">Sagaing, MM</td><td rowspan="1" colspan="1">M</td><td rowspan="1" colspan="1"><abbrev xmlns:xlink="http://www.w3.org/1999/xlink" xlink:title="California Academy of Sciences" xlink:type="simple">CAS</abbrev> 215427</td><td rowspan="1" colspan="1">–</td><td rowspan="1" colspan="1">–</td><td rowspan="1" colspan="1">A</td><td rowspan="1" colspan="1">Zug et al. (2006)</td></tr><tr><td rowspan="1" colspan="1">97</td><td rowspan="1" colspan="1">
                <italic>
                  <tp:taxon-name><tp:taxon-name-part taxon-name-part-type="genus" reg="Calotes">C.</tp:taxon-name-part> <tp:taxon-name-part taxon-name-part-type="species" reg="irawadi">irawadi</tp:taxon-name-part></tp:taxon-name>
                </italic>
              </td><td rowspan="1" colspan="1">Sagaing, MM</td><td rowspan="1" colspan="1">M</td><td rowspan="1" colspan="1"><abbrev xmlns:xlink="http://www.w3.org/1999/xlink" xlink:title="California Academy of Sciences" xlink:type="simple">CAS</abbrev> 215428</td><td rowspan="1" colspan="1">–</td><td rowspan="1" colspan="1">–</td><td rowspan="1" colspan="1">A</td><td rowspan="1" colspan="1">Zug et al. (2006)</td></tr><tr><td rowspan="1" colspan="1">98</td><td rowspan="1" colspan="1">
                <italic>
                  <tp:taxon-name><tp:taxon-name-part taxon-name-part-type="genus" reg="Calotes">C.</tp:taxon-name-part> <tp:taxon-name-part taxon-name-part-type="species" reg="irawadi">irawadi</tp:taxon-name-part></tp:taxon-name>
                </italic>
              </td><td rowspan="1" colspan="1">Sagaing, MM</td><td rowspan="1" colspan="1">M</td><td rowspan="1" colspan="1"><abbrev xmlns:xlink="http://www.w3.org/1999/xlink" xlink:title="California Academy of Sciences" xlink:type="simple">CAS</abbrev> 215429</td><td rowspan="1" colspan="1">–</td><td rowspan="1" colspan="1">–</td><td rowspan="1" colspan="1">A</td><td rowspan="1" colspan="1">Zug et al. (2006)</td></tr><tr><td rowspan="1" colspan="1">99</td><td rowspan="1" colspan="1">
                <italic>
                  <tp:taxon-name><tp:taxon-name-part taxon-name-part-type="genus" reg="Calotes">C.</tp:taxon-name-part> <tp:taxon-name-part taxon-name-part-type="species" reg="irawadi">irawadi</tp:taxon-name-part></tp:taxon-name>
                </italic>
              </td><td rowspan="1" colspan="1">Sagaing, MM</td><td rowspan="1" colspan="1">M</td><td rowspan="1" colspan="1"><abbrev xmlns:xlink="http://www.w3.org/1999/xlink" xlink:title="California Academy of Sciences" xlink:type="simple">CAS</abbrev> 215535</td><td rowspan="1" colspan="1">–</td><td rowspan="1" colspan="1">–</td><td rowspan="1" colspan="1">A</td><td rowspan="1" colspan="1">Zug et al. (2006)</td></tr><tr><td rowspan="1" colspan="1">100</td><td rowspan="1" colspan="1">
                <italic>
                  <tp:taxon-name><tp:taxon-name-part taxon-name-part-type="genus" reg="Calotes">C.</tp:taxon-name-part> <tp:taxon-name-part taxon-name-part-type="species" reg="irawadi">irawadi</tp:taxon-name-part></tp:taxon-name>
                </italic>
              </td><td rowspan="1" colspan="1">Sagaing, MM</td><td rowspan="1" colspan="1">M</td><td rowspan="1" colspan="1"><abbrev xmlns:xlink="http://www.w3.org/1999/xlink" xlink:title="California Academy of Sciences" xlink:type="simple">CAS</abbrev> 215641</td><td rowspan="1" colspan="1">–</td><td rowspan="1" colspan="1">–</td><td rowspan="1" colspan="1">A</td><td rowspan="1" colspan="1">Zug et al. (2006)</td></tr><tr><td rowspan="1" colspan="1">101</td><td rowspan="1" colspan="1">
                <italic>
                  <tp:taxon-name><tp:taxon-name-part taxon-name-part-type="genus" reg="Calotes">C.</tp:taxon-name-part> <tp:taxon-name-part taxon-name-part-type="species" reg="irawadi">irawadi</tp:taxon-name-part></tp:taxon-name>
                </italic>
              </td><td rowspan="1" colspan="1">Sagaing, MM</td><td rowspan="1" colspan="1">M</td><td rowspan="1" colspan="1"><abbrev xmlns:xlink="http://www.w3.org/1999/xlink" xlink:title="California Academy of Sciences" xlink:type="simple">CAS</abbrev> 215787</td><td rowspan="1" colspan="1">–</td><td rowspan="1" colspan="1">–</td><td rowspan="1" colspan="1">A</td><td rowspan="1" colspan="1">Zug et al. (2006)</td></tr><tr><td rowspan="1" colspan="1">102</td><td rowspan="1" colspan="1">
                <italic>
                  <tp:taxon-name><tp:taxon-name-part taxon-name-part-type="genus" reg="Calotes">C.</tp:taxon-name-part> <tp:taxon-name-part taxon-name-part-type="species" reg="irawadi">irawadi</tp:taxon-name-part></tp:taxon-name>
                </italic>
              </td><td rowspan="1" colspan="1">Sagaing, MM</td><td rowspan="1" colspan="1">M</td><td rowspan="1" colspan="1"><abbrev xmlns:xlink="http://www.w3.org/1999/xlink" xlink:title="United States National Museum" xlink:type="simple">USNM</abbrev>562991</td><td rowspan="1" colspan="1">–</td><td rowspan="1" colspan="1">–</td><td rowspan="1" colspan="1">A</td><td rowspan="1" colspan="1">Zug et al. (2006)</td></tr><tr><td rowspan="1" colspan="1">103</td><td rowspan="1" colspan="1">
                <italic>
                  <tp:taxon-name><tp:taxon-name-part taxon-name-part-type="genus" reg="Calotes">C.</tp:taxon-name-part> <tp:taxon-name-part taxon-name-part-type="species" reg="irawadi">irawadi</tp:taxon-name-part></tp:taxon-name>
                </italic>
              </td><td rowspan="1" colspan="1">Sagaing, MM</td><td rowspan="1" colspan="1">M</td><td rowspan="1" colspan="1"><abbrev xmlns:xlink="http://www.w3.org/1999/xlink" xlink:title="United States National Museum" xlink:type="simple">USNM</abbrev>562992</td><td rowspan="1" colspan="1">–</td><td rowspan="1" colspan="1">–</td><td rowspan="1" colspan="1">A</td><td rowspan="1" colspan="1">Zug et al. (2006)</td></tr><tr><td rowspan="1" colspan="1">104</td><td rowspan="1" colspan="1">
                <italic>
                  <tp:taxon-name><tp:taxon-name-part taxon-name-part-type="genus" reg="Calotes">C.</tp:taxon-name-part> <tp:taxon-name-part taxon-name-part-type="species" reg="irawadi">irawadi</tp:taxon-name-part></tp:taxon-name>
                </italic>
              </td><td rowspan="1" colspan="1">Mandalay, MM</td><td rowspan="1" colspan="1">M</td><td rowspan="1" colspan="1"><abbrev xmlns:xlink="http://www.w3.org/1999/xlink" xlink:title="United States National Museum" xlink:type="simple">USNM</abbrev>562996</td><td rowspan="1" colspan="1">–</td><td rowspan="1" colspan="1">–</td><td rowspan="1" colspan="1">A</td><td rowspan="1" colspan="1">Zug et al. (2006)</td></tr><tr><td rowspan="1" colspan="1">105</td><td rowspan="1" colspan="1">
                <italic>
                  <tp:taxon-name><tp:taxon-name-part taxon-name-part-type="genus" reg="Calotes">C.</tp:taxon-name-part> <tp:taxon-name-part taxon-name-part-type="species" reg="irawadi">irawadi</tp:taxon-name-part></tp:taxon-name>
                </italic>
              </td><td rowspan="1" colspan="1">Mandalay, MM</td><td rowspan="1" colspan="1">M</td><td rowspan="1" colspan="1"><abbrev xmlns:xlink="http://www.w3.org/1999/xlink" xlink:title="California Academy of Sciences" xlink:type="simple">CAS</abbrev> 214015</td><td rowspan="1" colspan="1">–</td><td rowspan="1" colspan="1">–</td><td rowspan="1" colspan="1">A</td><td rowspan="1" colspan="1">Zug et al. (2006)</td></tr><tr><td rowspan="1" colspan="1">106</td><td rowspan="1" colspan="1">
                <italic>
                  <tp:taxon-name><tp:taxon-name-part taxon-name-part-type="genus" reg="Calotes">C.</tp:taxon-name-part> <tp:taxon-name-part taxon-name-part-type="species" reg="irawadi">irawadi</tp:taxon-name-part></tp:taxon-name>
                </italic>
              </td><td rowspan="1" colspan="1">Mandalay, MM</td><td rowspan="1" colspan="1">M</td><td rowspan="1" colspan="1"><abbrev xmlns:xlink="http://www.w3.org/1999/xlink" xlink:title="California Academy of Sciences" xlink:type="simple">CAS</abbrev> 213954</td><td rowspan="1" colspan="1">–</td><td rowspan="1" colspan="1">–</td><td rowspan="1" colspan="1">A</td><td rowspan="1" colspan="1">Zug et al. (2006)</td></tr><tr><td rowspan="1" colspan="1">107</td><td rowspan="1" colspan="1">
                <italic>
                  <tp:taxon-name><tp:taxon-name-part taxon-name-part-type="genus" reg="Calotes">C.</tp:taxon-name-part> <tp:taxon-name-part taxon-name-part-type="species" reg="irawadi">irawadi</tp:taxon-name-part></tp:taxon-name>
                </italic>
              </td><td rowspan="1" colspan="1">Mandalay, MM</td><td rowspan="1" colspan="1">M</td><td rowspan="1" colspan="1"><abbrev xmlns:xlink="http://www.w3.org/1999/xlink" xlink:title="California Academy of Sciences" xlink:type="simple">CAS</abbrev> 214086</td><td rowspan="1" colspan="1">–</td><td rowspan="1" colspan="1">–</td><td rowspan="1" colspan="1">A</td><td rowspan="1" colspan="1">Zug et al. (2006)</td></tr><tr><td rowspan="1" colspan="1">108</td><td rowspan="1" colspan="1">
                <italic>
                  <tp:taxon-name><tp:taxon-name-part taxon-name-part-type="genus" reg="Calotes">C.</tp:taxon-name-part> <tp:taxon-name-part taxon-name-part-type="species" reg="irawadi">irawadi</tp:taxon-name-part></tp:taxon-name>
                </italic>
              </td><td rowspan="1" colspan="1">Mandalay, MM</td><td rowspan="1" colspan="1">M</td><td rowspan="1" colspan="1"><abbrev xmlns:xlink="http://www.w3.org/1999/xlink" xlink:title="California Academy of Sciences" xlink:type="simple">CAS</abbrev> 210605</td><td rowspan="1" colspan="1">–</td><td rowspan="1" colspan="1">–</td><td rowspan="1" colspan="1">A</td><td rowspan="1" colspan="1">Zug et al. (2006)</td></tr><tr><td rowspan="1" colspan="1">109</td><td rowspan="1" colspan="1">
                <italic>
                  <tp:taxon-name><tp:taxon-name-part taxon-name-part-type="genus" reg="Calotes">C.</tp:taxon-name-part> <tp:taxon-name-part taxon-name-part-type="species" reg="irawadi">irawadi</tp:taxon-name-part></tp:taxon-name>
                </italic>
              </td><td rowspan="1" colspan="1">Sagaing, MM</td><td rowspan="1" colspan="1">F</td><td rowspan="1" colspan="1"><abbrev xmlns:xlink="http://www.w3.org/1999/xlink" xlink:title="United States National Museum" xlink:type="simple">USNM</abbrev>520546</td><td rowspan="1" colspan="1">–</td><td rowspan="1" colspan="1">–</td><td rowspan="1" colspan="1">A</td><td rowspan="1" colspan="1">Zug et al. (2006)</td></tr><tr><td rowspan="1" colspan="1">110</td><td rowspan="1" colspan="1">
                <italic>
                  <tp:taxon-name><tp:taxon-name-part taxon-name-part-type="genus" reg="Calotes">C.</tp:taxon-name-part> <tp:taxon-name-part taxon-name-part-type="species" reg="irawadi">irawadi</tp:taxon-name-part></tp:taxon-name>
                </italic>
              </td><td rowspan="1" colspan="1">Sagaing, MM</td><td rowspan="1" colspan="1">F</td><td rowspan="1" colspan="1"><abbrev xmlns:xlink="http://www.w3.org/1999/xlink" xlink:title="United States National Museum" xlink:type="simple">USNM</abbrev>524043</td><td rowspan="1" colspan="1">–</td><td rowspan="1" colspan="1">–</td><td rowspan="1" colspan="1">A</td><td rowspan="1" colspan="1">Zug et al. (2006)</td></tr><tr><td rowspan="1" colspan="1">111</td><td rowspan="1" colspan="1">
                <italic>
                  <tp:taxon-name><tp:taxon-name-part taxon-name-part-type="genus" reg="Calotes">C.</tp:taxon-name-part> <tp:taxon-name-part taxon-name-part-type="species" reg="irawadi">irawadi</tp:taxon-name-part></tp:taxon-name>
                </italic>
              </td><td rowspan="1" colspan="1">Sagaing, MM</td><td rowspan="1" colspan="1">F</td><td rowspan="1" colspan="1"><abbrev xmlns:xlink="http://www.w3.org/1999/xlink" xlink:title="California Academy of Sciences" xlink:type="simple">CAS</abbrev> 213891</td><td rowspan="1" colspan="1">–</td><td rowspan="1" colspan="1">–</td><td rowspan="1" colspan="1">A</td><td rowspan="1" colspan="1">Zug et al. (2006)</td></tr><tr><td rowspan="1" colspan="1">112</td><td rowspan="1" colspan="1">
                <italic>
                  <tp:taxon-name><tp:taxon-name-part taxon-name-part-type="genus" reg="Calotes">C.</tp:taxon-name-part> <tp:taxon-name-part taxon-name-part-type="species" reg="irawadi">irawadi</tp:taxon-name-part></tp:taxon-name>
                </italic>
              </td><td rowspan="1" colspan="1">Sagaing, MM</td><td rowspan="1" colspan="1">F</td><td rowspan="1" colspan="1"><abbrev xmlns:xlink="http://www.w3.org/1999/xlink" xlink:title="United States National Museum" xlink:type="simple">USNM</abbrev>562988</td><td rowspan="1" colspan="1">–</td><td rowspan="1" colspan="1">–</td><td rowspan="1" colspan="1">A</td><td rowspan="1" colspan="1">Zug et al. (2006)</td></tr><tr><td rowspan="1" colspan="1">113</td><td rowspan="1" colspan="1">
                <italic>
                  <tp:taxon-name><tp:taxon-name-part taxon-name-part-type="genus" reg="Calotes">C.</tp:taxon-name-part> <tp:taxon-name-part taxon-name-part-type="species" reg="irawadi">irawadi</tp:taxon-name-part></tp:taxon-name>
                </italic>
              </td><td rowspan="1" colspan="1">Sagaing, MM</td><td rowspan="1" colspan="1">F</td><td rowspan="1" colspan="1"><abbrev xmlns:xlink="http://www.w3.org/1999/xlink" xlink:title="California Academy of Sciences" xlink:type="simple">CAS</abbrev> 214009</td><td rowspan="1" colspan="1">–</td><td rowspan="1" colspan="1">–</td><td rowspan="1" colspan="1">A</td><td rowspan="1" colspan="1">Zug et al. (2006)</td></tr><tr><td rowspan="1" colspan="1">114</td><td rowspan="1" colspan="1">
                <italic>
                  <tp:taxon-name><tp:taxon-name-part taxon-name-part-type="genus" reg="Calotes">C.</tp:taxon-name-part> <tp:taxon-name-part taxon-name-part-type="species" reg="irawadi">irawadi</tp:taxon-name-part></tp:taxon-name>
                </italic>
              </td><td rowspan="1" colspan="1">Sagaing, MM</td><td rowspan="1" colspan="1">F</td><td rowspan="1" colspan="1"><abbrev xmlns:xlink="http://www.w3.org/1999/xlink" xlink:title="California Academy of Sciences" xlink:type="simple">CAS</abbrev> 231230</td><td rowspan="1" colspan="1">–</td><td rowspan="1" colspan="1">–</td><td rowspan="1" colspan="1">A</td><td rowspan="1" colspan="1">Zug et al. (2006)</td></tr><tr><td rowspan="1" colspan="1">115</td><td rowspan="1" colspan="1">
                <italic>
                  <tp:taxon-name><tp:taxon-name-part taxon-name-part-type="genus" reg="Calotes">C.</tp:taxon-name-part> <tp:taxon-name-part taxon-name-part-type="species" reg="irawadi">irawadi</tp:taxon-name-part></tp:taxon-name>
                </italic>
              </td><td rowspan="1" colspan="1">Sagaing, MM</td><td rowspan="1" colspan="1">F</td><td rowspan="1" colspan="1"><abbrev xmlns:xlink="http://www.w3.org/1999/xlink" xlink:title="California Academy of Sciences" xlink:type="simple">CAS</abbrev> 214140</td><td rowspan="1" colspan="1">–</td><td rowspan="1" colspan="1">–</td><td rowspan="1" colspan="1">A</td><td rowspan="1" colspan="1">Zug et al. (2006)</td></tr><tr><td rowspan="1" colspan="1">116</td><td rowspan="1" colspan="1">
                <italic>
                  <tp:taxon-name><tp:taxon-name-part taxon-name-part-type="genus" reg="Calotes">C.</tp:taxon-name-part> <tp:taxon-name-part taxon-name-part-type="species" reg="irawadi">irawadi</tp:taxon-name-part></tp:taxon-name>
                </italic>
              </td><td rowspan="1" colspan="1">Sagaing, MM</td><td rowspan="1" colspan="1">F</td><td rowspan="1" colspan="1"><abbrev xmlns:xlink="http://www.w3.org/1999/xlink" xlink:title="United States National Museum" xlink:type="simple">USNM</abbrev>562993</td><td rowspan="1" colspan="1">–</td><td rowspan="1" colspan="1">–</td><td rowspan="1" colspan="1">A</td><td rowspan="1" colspan="1">Zug et al. (2006)</td></tr><tr><td rowspan="1" colspan="1">117</td><td rowspan="1" colspan="1">
                <italic>
                  <tp:taxon-name><tp:taxon-name-part taxon-name-part-type="genus" reg="Calotes">C.</tp:taxon-name-part> <tp:taxon-name-part taxon-name-part-type="species" reg="irawadi">irawadi</tp:taxon-name-part></tp:taxon-name>
                </italic>
              </td><td rowspan="1" colspan="1">Mandalay, MM</td><td rowspan="1" colspan="1">F</td><td rowspan="1" colspan="1"><abbrev xmlns:xlink="http://www.w3.org/1999/xlink" xlink:title="United States National Museum" xlink:type="simple">USNM</abbrev>563003</td><td rowspan="1" colspan="1">–</td><td rowspan="1" colspan="1">–</td><td rowspan="1" colspan="1">A</td><td rowspan="1" colspan="1">Zug et al. (2006)</td></tr><tr><td rowspan="1" colspan="1">118</td><td rowspan="1" colspan="1">
                <italic>
                  <tp:taxon-name><tp:taxon-name-part taxon-name-part-type="genus" reg="Calotes">C.</tp:taxon-name-part> <tp:taxon-name-part taxon-name-part-type="species" reg="irawadi">irawadi</tp:taxon-name-part></tp:taxon-name>
                </italic>
              </td><td rowspan="1" colspan="1">Mandalay, MM</td><td rowspan="1" colspan="1">F</td><td rowspan="1" colspan="1"><abbrev xmlns:xlink="http://www.w3.org/1999/xlink" xlink:title="United States National Museum" xlink:type="simple">USNM</abbrev>563004</td><td rowspan="1" colspan="1">–</td><td rowspan="1" colspan="1">–</td><td rowspan="1" colspan="1">A</td><td rowspan="1" colspan="1">Zug et al. (2006)</td></tr><tr><td rowspan="1" colspan="1">119</td><td rowspan="1" colspan="1">
                <italic>
                  <tp:taxon-name><tp:taxon-name-part taxon-name-part-type="genus" reg="Calotes">C.</tp:taxon-name-part> <tp:taxon-name-part taxon-name-part-type="species" reg="irawadi">irawadi</tp:taxon-name-part></tp:taxon-name>
                </italic>
              </td><td rowspan="1" colspan="1">Mandalay, MM</td><td rowspan="1" colspan="1">F</td><td rowspan="1" colspan="1"><abbrev xmlns:xlink="http://www.w3.org/1999/xlink" xlink:title="United States National Museum" xlink:type="simple">USNM</abbrev>563005</td><td rowspan="1" colspan="1">
                <ext-link xmlns:xlink="http://www.w3.org/1999/xlink" xlink:href="DQ289467" ext-link-type="gen" xlink:type="simple">DQ289467</ext-link>
              </td><td rowspan="1" colspan="1">–</td><td rowspan="1" colspan="1">A, B</td><td rowspan="1" colspan="1">Zug et al. (2006)</td></tr><tr><td rowspan="1" colspan="1">120</td><td rowspan="1" colspan="1">
                <italic>
                  <tp:taxon-name><tp:taxon-name-part taxon-name-part-type="genus" reg="Calotes">C.</tp:taxon-name-part> <tp:taxon-name-part taxon-name-part-type="species" reg="irawadi">irawadi</tp:taxon-name-part></tp:taxon-name>
                </italic>
              </td><td rowspan="1" colspan="1">Mandalay, MM</td><td rowspan="1" colspan="1">F</td><td rowspan="1" colspan="1"><abbrev xmlns:xlink="http://www.w3.org/1999/xlink" xlink:title="United States National Museum" xlink:type="simple">USNM</abbrev>563007</td><td rowspan="1" colspan="1">–</td><td rowspan="1" colspan="1">–</td><td rowspan="1" colspan="1">A</td><td rowspan="1" colspan="1">Zug et al. (2006)</td></tr><tr><td rowspan="1" colspan="1">121</td><td rowspan="1" colspan="1">
                <italic>
                  <tp:taxon-name><tp:taxon-name-part taxon-name-part-type="genus" reg="Calotes">C.</tp:taxon-name-part> <tp:taxon-name-part taxon-name-part-type="species" reg="irawadi">irawadi</tp:taxon-name-part></tp:taxon-name>
                </italic>
              </td><td rowspan="1" colspan="1">Mandalay, MM</td><td rowspan="1" colspan="1">F</td><td rowspan="1" colspan="1"><abbrev xmlns:xlink="http://www.w3.org/1999/xlink" xlink:title="United States National Museum" xlink:type="simple">USNM</abbrev>563008</td><td rowspan="1" colspan="1">–</td><td rowspan="1" colspan="1">–</td><td rowspan="1" colspan="1">A</td><td rowspan="1" colspan="1">Zug et al. (2006)</td></tr><tr><td rowspan="1" colspan="1">122</td><td rowspan="1" colspan="1">
                <italic>
                  <tp:taxon-name><tp:taxon-name-part taxon-name-part-type="genus" reg="Calotes">C.</tp:taxon-name-part> <tp:taxon-name-part taxon-name-part-type="species" reg="irawadi">irawadi</tp:taxon-name-part></tp:taxon-name>
                </italic>
              </td><td rowspan="1" colspan="1">Mandalay, MM</td><td rowspan="1" colspan="1">F</td><td rowspan="1" colspan="1"><abbrev xmlns:xlink="http://www.w3.org/1999/xlink" xlink:title="California Academy of Sciences" xlink:type="simple">CAS</abbrev> 210565</td><td rowspan="1" colspan="1">–</td><td rowspan="1" colspan="1">–</td><td rowspan="1" colspan="1">A</td><td rowspan="1" colspan="1">Zug et al. (2006)</td></tr><tr><td rowspan="1" colspan="1">123</td><td rowspan="1" colspan="1"><italic><tp:taxon-name><tp:taxon-name-part taxon-name-part-type="genus" reg="Calotes">C.</tp:taxon-name-part> <tp:taxon-name-part taxon-name-part-type="species" reg="maehongsonensis">maehongsonensis</tp:taxon-name-part></tp:taxon-name></italic> sp. nov.</td><td rowspan="1" colspan="1">Bago, MM</td><td rowspan="1" colspan="1">M</td><td rowspan="1" colspan="1"><abbrev xmlns:xlink="http://www.w3.org/1999/xlink" xlink:title="United States National Museum" xlink:type="simple">USNM</abbrev>563012</td><td rowspan="1" colspan="1">
                <ext-link xmlns:xlink="http://www.w3.org/1999/xlink" xlink:href="DQ289471" ext-link-type="gen" xlink:type="simple">DQ289471</ext-link>
              </td><td rowspan="1" colspan="1">–</td><td rowspan="1" colspan="1">B</td><td rowspan="1" colspan="1">Zug et al. (2006)</td></tr><tr><td rowspan="1" colspan="1">124</td><td rowspan="1" colspan="1"><italic><tp:taxon-name><tp:taxon-name-part taxon-name-part-type="genus" reg="Calotes">C.</tp:taxon-name-part> <tp:taxon-name-part taxon-name-part-type="species" reg="maehongsonensis">maehongsonensis</tp:taxon-name-part></tp:taxon-name></italic> sp. nov.</td><td rowspan="1" colspan="1">Mon/Mawlamyine, MM</td><td rowspan="1" colspan="1">–</td><td rowspan="1" colspan="1"><abbrev xmlns:xlink="http://www.w3.org/1999/xlink" xlink:title="California Academy of Sciences" xlink:type="simple">CAS</abbrev> 222606</td><td rowspan="1" colspan="1">
                <ext-link xmlns:xlink="http://www.w3.org/1999/xlink" xlink:href="DQ289472" ext-link-type="gen" xlink:type="simple">DQ289472</ext-link>
              </td><td rowspan="1" colspan="1">–</td><td rowspan="1" colspan="1">B</td><td rowspan="1" colspan="1">Zug et al. (2006)</td></tr><tr><td rowspan="1" colspan="1">125</td><td rowspan="1" colspan="1"><italic><tp:taxon-name><tp:taxon-name-part taxon-name-part-type="genus" reg="Calotes">C.</tp:taxon-name-part> <tp:taxon-name-part taxon-name-part-type="species" reg="maehongsonensis">maehongsonensis</tp:taxon-name-part></tp:taxon-name></italic> sp. nov.</td><td rowspan="1" colspan="1">Mon/Kyaik, MM</td><td rowspan="1" colspan="1">–</td><td rowspan="1" colspan="1"><abbrev xmlns:xlink="http://www.w3.org/1999/xlink" xlink:title="United States National Museum" xlink:type="simple">USNM</abbrev>/fs</td><td rowspan="1" colspan="1">
                <ext-link xmlns:xlink="http://www.w3.org/1999/xlink" xlink:href="DQ289473" ext-link-type="gen" xlink:type="simple">DQ289473</ext-link>
              </td><td rowspan="1" colspan="1">–</td><td rowspan="1" colspan="1">B</td><td rowspan="1" colspan="1">Zug et al. (2006)</td></tr><tr><td rowspan="1" colspan="1">126</td><td rowspan="1" colspan="1"><italic><tp:taxon-name><tp:taxon-name-part taxon-name-part-type="genus" reg="Calotes">C.</tp:taxon-name-part> <tp:taxon-name-part taxon-name-part-type="species" reg="maehongsonensis">maehongsonensis</tp:taxon-name-part></tp:taxon-name></italic> sp. nov.</td><td rowspan="1" colspan="1">Yangon, MM</td><td rowspan="1" colspan="1">–</td><td rowspan="1" colspan="1"><abbrev xmlns:xlink="http://www.w3.org/1999/xlink" xlink:title="California Academy of Sciences" xlink:type="simple">CAS</abbrev> 208157</td><td rowspan="1" colspan="1">
                <ext-link xmlns:xlink="http://www.w3.org/1999/xlink" xlink:href="DQ289478" ext-link-type="gen" xlink:type="simple">DQ289478</ext-link>
              </td><td rowspan="1" colspan="1">–</td><td rowspan="1" colspan="1">B</td><td rowspan="1" colspan="1">Zug et al. (2006)</td></tr><tr><td rowspan="1" colspan="1">127</td><td rowspan="1" colspan="1">
                <italic>
                  <tp:taxon-name><tp:taxon-name-part taxon-name-part-type="genus" reg="Calotes">C.</tp:taxon-name-part> <tp:taxon-name-part taxon-name-part-type="species" reg="irawadi">irawadi</tp:taxon-name-part></tp:taxon-name>
                </italic>
              </td><td rowspan="1" colspan="1">Yunnan, CN</td><td rowspan="1" colspan="1">M</td><td rowspan="1" colspan="1">NB20180905</td><td rowspan="1" colspan="1">
                <ext-link xmlns:xlink="http://www.w3.org/1999/xlink" xlink:href="MW591517" ext-link-type="gen" xlink:type="simple">MW591517</ext-link>
              </td><td rowspan="1" colspan="1">–</td><td rowspan="1" colspan="1">B</td><td rowspan="1" colspan="1">Liu et al. (2021)</td></tr><tr><td rowspan="1" colspan="1">128</td><td rowspan="1" colspan="1">
                <italic>
                  <tp:taxon-name><tp:taxon-name-part taxon-name-part-type="genus" reg="Calotes">C.</tp:taxon-name-part> <tp:taxon-name-part taxon-name-part-type="species" reg="wangi">wangi</tp:taxon-name-part> <tp:taxon-name-part taxon-name-part-type="subspecies" reg="wangi">wangi</tp:taxon-name-part></tp:taxon-name>
                </italic>
              </td><td rowspan="1" colspan="1">Lang Son, VN</td><td rowspan="1" colspan="1">–</td><td rowspan="1" colspan="1">HC201006282</td><td rowspan="1" colspan="1">
                <ext-link xmlns:xlink="http://www.w3.org/1999/xlink" xlink:href="KC875765" ext-link-type="gen" xlink:type="simple">KC875765</ext-link>
              </td><td rowspan="1" colspan="1">
                <ext-link xmlns:xlink="http://www.w3.org/1999/xlink" xlink:href="KC875765" ext-link-type="gen" xlink:type="simple">KC875765</ext-link>
              </td><td rowspan="1" colspan="1">B</td><td rowspan="1" colspan="1">Huang et al. (2023)</td></tr><tr><td rowspan="1" colspan="1">129</td><td rowspan="1" colspan="1">
                <italic>
                  <tp:taxon-name><tp:taxon-name-part taxon-name-part-type="genus" reg="Calotes">C.</tp:taxon-name-part> <tp:taxon-name-part taxon-name-part-type="species" reg="wangi">wangi</tp:taxon-name-part> <tp:taxon-name-part taxon-name-part-type="subspecies" reg="wangi">wangi</tp:taxon-name-part></tp:taxon-name>
                </italic>
              </td><td rowspan="1" colspan="1">Nanning, Guangxi, CN</td><td rowspan="1" colspan="1">–</td><td rowspan="1" colspan="1">hy279</td><td rowspan="1" colspan="1">
                <ext-link xmlns:xlink="http://www.w3.org/1999/xlink" xlink:href="KC875761" ext-link-type="gen" xlink:type="simple">KC875761</ext-link>
              </td><td rowspan="1" colspan="1">
                <ext-link xmlns:xlink="http://www.w3.org/1999/xlink" xlink:href="KC875761" ext-link-type="gen" xlink:type="simple">KC875761</ext-link>
              </td><td rowspan="1" colspan="1">B</td><td rowspan="1" colspan="1">Huang et al. (2023)</td></tr><tr><td rowspan="1" colspan="1">130</td><td rowspan="1" colspan="1">
                <italic>
                  <tp:taxon-name><tp:taxon-name-part taxon-name-part-type="genus" reg="Calotes">C.</tp:taxon-name-part> <tp:taxon-name-part taxon-name-part-type="species" reg="wangi">wangi</tp:taxon-name-part> <tp:taxon-name-part taxon-name-part-type="subspecies" reg="wangi">wangi</tp:taxon-name-part></tp:taxon-name>
                </italic>
              </td><td rowspan="1" colspan="1">Hong Kong</td><td rowspan="1" colspan="1">–</td><td rowspan="1" colspan="1">hy295</td><td rowspan="1" colspan="1">
                <ext-link xmlns:xlink="http://www.w3.org/1999/xlink" xlink:href="KC875772" ext-link-type="gen" xlink:type="simple">KC875772</ext-link>
              </td><td rowspan="1" colspan="1">
                <ext-link xmlns:xlink="http://www.w3.org/1999/xlink" xlink:href="KC875772" ext-link-type="gen" xlink:type="simple">KC875772</ext-link>
              </td><td rowspan="1" colspan="1">B</td><td rowspan="1" colspan="1">Huang et al. (2023)</td></tr><tr><td rowspan="1" colspan="1">131</td><td rowspan="1" colspan="1">
                <italic>
                  <tp:taxon-name><tp:taxon-name-part taxon-name-part-type="genus" reg="Calotes">C.</tp:taxon-name-part> <tp:taxon-name-part taxon-name-part-type="species">w.</tp:taxon-name-part> <tp:taxon-name-part taxon-name-part-type="subspecies" reg="hainanensis">hainanensis</tp:taxon-name-part></tp:taxon-name>
                </italic>
              </td><td rowspan="1" colspan="1">Wanling, Hainan, CN</td><td rowspan="1" colspan="1">–</td><td rowspan="1" colspan="1">HCL200907052</td><td rowspan="1" colspan="1">
                <ext-link xmlns:xlink="http://www.w3.org/1999/xlink" xlink:href="KC875619" ext-link-type="gen" xlink:type="simple">KC875619</ext-link>
              </td><td rowspan="1" colspan="1">
                <ext-link xmlns:xlink="http://www.w3.org/1999/xlink" xlink:href="KC875619" ext-link-type="gen" xlink:type="simple">KC875619</ext-link>
              </td><td rowspan="1" colspan="1">B</td><td rowspan="1" colspan="1">Huang et al. (2023)</td></tr><tr><td rowspan="1" colspan="1">132</td><td rowspan="1" colspan="1">
                <italic>
                  <tp:taxon-name><tp:taxon-name-part taxon-name-part-type="genus" reg="Calotes">C.</tp:taxon-name-part> <tp:taxon-name-part taxon-name-part-type="species">w.</tp:taxon-name-part> <tp:taxon-name-part taxon-name-part-type="subspecies" reg="hainanensis">hainanensis</tp:taxon-name-part></tp:taxon-name>
                </italic>
              </td><td rowspan="1" colspan="1">Jiachai, Hainan, CN</td><td rowspan="1" colspan="1">–</td><td rowspan="1" colspan="1">HCL200907054</td><td rowspan="1" colspan="1">
                <ext-link xmlns:xlink="http://www.w3.org/1999/xlink" xlink:href="KC875621" ext-link-type="gen" xlink:type="simple">KC875621</ext-link>
              </td><td rowspan="1" colspan="1">
                <ext-link xmlns:xlink="http://www.w3.org/1999/xlink" xlink:href="KC875621" ext-link-type="gen" xlink:type="simple">KC875621</ext-link>
              </td><td rowspan="1" colspan="1">B</td><td rowspan="1" colspan="1">Huang et al. (2023)</td></tr><tr><td rowspan="1" colspan="1">133</td><td rowspan="1" colspan="1">
                <italic>
                  <tp:taxon-name><tp:taxon-name-part taxon-name-part-type="genus" reg="Calotes">C.</tp:taxon-name-part> <tp:taxon-name-part taxon-name-part-type="species">w.</tp:taxon-name-part> <tp:taxon-name-part taxon-name-part-type="subspecies" reg="hainanensis">hainanensis</tp:taxon-name-part></tp:taxon-name>
                </italic>
              </td><td rowspan="1" colspan="1">Tunchang, Hainan, CN</td><td rowspan="1" colspan="1">–</td><td rowspan="1" colspan="1">HCL200907007</td><td rowspan="1" colspan="1">
                <ext-link xmlns:xlink="http://www.w3.org/1999/xlink" xlink:href="KC875613" ext-link-type="gen" xlink:type="simple">KC875613</ext-link>
              </td><td rowspan="1" colspan="1">
                <ext-link xmlns:xlink="http://www.w3.org/1999/xlink" xlink:href="KC875613" ext-link-type="gen" xlink:type="simple">KC875613</ext-link>
              </td><td rowspan="1" colspan="1">B</td><td rowspan="1" colspan="1">Huang et al. (2023)</td></tr><tr><td rowspan="1" colspan="1">134</td><td rowspan="1" colspan="1">
                <italic>
                  <tp:taxon-name><tp:taxon-name-part taxon-name-part-type="genus" reg="Calotes">C.</tp:taxon-name-part> <tp:taxon-name-part taxon-name-part-type="species" reg="versicolor">versicolor</tp:taxon-name-part></tp:taxon-name>
                </italic>
              </td><td rowspan="1" colspan="1">Puducherry, IN</td><td rowspan="1" colspan="1">–</td><td rowspan="1" colspan="1">NCBS AT102</td><td rowspan="1" colspan="1">–</td><td rowspan="1" colspan="1">
                <ext-link xmlns:xlink="http://www.w3.org/1999/xlink" xlink:href="MZ489209" ext-link-type="gen" xlink:type="simple">MZ489209</ext-link>
              </td><td rowspan="1" colspan="1">B</td><td rowspan="1" colspan="1">Gowande et al. (2021)</td></tr><tr><td rowspan="1" colspan="1">135</td><td rowspan="1" colspan="1">
                <italic>
                  <tp:taxon-name><tp:taxon-name-part taxon-name-part-type="genus" reg="Calotes">C.</tp:taxon-name-part> <tp:taxon-name-part taxon-name-part-type="species" reg="versicolor">versicolor</tp:taxon-name-part></tp:taxon-name>
                </italic>
              </td><td rowspan="1" colspan="1">Thiruvananthapuram, Kerala, IN</td><td rowspan="1" colspan="1">–</td><td rowspan="1" colspan="1">CESL1086</td><td rowspan="1" colspan="1">–</td><td rowspan="1" colspan="1">
                <ext-link xmlns:xlink="http://www.w3.org/1999/xlink" xlink:href="MZ489208" ext-link-type="gen" xlink:type="simple">MZ489208</ext-link>
              </td><td rowspan="1" colspan="1">B</td><td rowspan="1" colspan="1">Gowande et al. (2021)</td></tr><tr><td rowspan="1" colspan="1">136</td><td rowspan="1" colspan="1">
                <italic>
                  <tp:taxon-name><tp:taxon-name-part taxon-name-part-type="genus" reg="Calotes">C.</tp:taxon-name-part> <tp:taxon-name-part taxon-name-part-type="species" reg="emma">emma</tp:taxon-name-part></tp:taxon-name>
                </italic>
              </td><td rowspan="1" colspan="1">Guangxi, CN</td><td rowspan="1" colspan="1">–</td><td rowspan="1" colspan="1">201607241</td><td rowspan="1" colspan="1">
                <ext-link xmlns:xlink="http://www.w3.org/1999/xlink" xlink:href="MZ359215" ext-link-type="gen" xlink:type="simple">MZ359215</ext-link>
              </td><td rowspan="1" colspan="1">
                <ext-link xmlns:xlink="http://www.w3.org/1999/xlink" xlink:href="MZ359215" ext-link-type="gen" xlink:type="simple">MZ359215</ext-link>
              </td><td rowspan="1" colspan="1">B</td><td rowspan="1" colspan="1">Ma et al. (2022)</td></tr><tr><td rowspan="1" colspan="1">137</td><td rowspan="1" colspan="1">
                <italic>
                  <tp:taxon-name><tp:taxon-name-part taxon-name-part-type="genus" reg="Acanthosaura">A.</tp:taxon-name-part> <tp:taxon-name-part taxon-name-part-type="species" reg="armata">armata</tp:taxon-name-part></tp:taxon-name>
                </italic>
              </td><td rowspan="1" colspan="1">NA</td><td rowspan="1" colspan="1">–</td><td rowspan="1" colspan="1">NA</td><td rowspan="1" colspan="1">
                <ext-link xmlns:xlink="http://www.w3.org/1999/xlink" xlink:href="AB266452" ext-link-type="gen" xlink:type="simple">AB266452</ext-link>
              </td><td rowspan="1" colspan="1">
                <ext-link xmlns:xlink="http://www.w3.org/1999/xlink" xlink:href="AB266452" ext-link-type="gen" xlink:type="simple">AB266452</ext-link>
              </td><td rowspan="1" colspan="1">B</td><td rowspan="1" colspan="1">Okajima and Kumazawa (2010)</td></tr></tbody></table></table-wrap></tp:treatment-sec><ref-list><ref id="B47"><mixed-citation xmlns:xlink="http://www.w3.org/1999/xlink" xlink:type="simple">Taylor EH (1963) The Lizards Fauna of Thailand. The University of Kansas Publication, Lawrence, 1077 pp.</mixed-citation></ref><ref id="B5"><mixed-citation xmlns:xlink="http://www.w3.org/1999/xlink" xlink:type="simple">Chan-ard T, Nabhitabhata J, Parr JWK (2015) A Field Guide to Reptiles of Thailand. Oxford University Press, New York, 352 pp.</mixed-citation></ref><ref id="B34"><mixed-citation xmlns:xlink="http://www.w3.org/1999/xlink" xlink:type="simple">Prakobkarn A, Thirakhupt K, Ngamprasertwong T (2016) Sexual dimorphism and geographic variation of <italic><tp:taxon-name><tp:taxon-name-part taxon-name-part-type="genus">Calotes</tp:taxon-name-part> <tp:taxon-name-part taxon-name-part-type="species">versicolor</tp:taxon-name-part></tp:taxon-name></italic> (<tp:taxon-name><tp:taxon-name-part taxon-name-part-type="order">Squamata</tp:taxon-name-part></tp:taxon-name>: <tp:taxon-name><tp:taxon-name-part taxon-name-part-type="family">Agamidae</tp:taxon-name-part></tp:taxon-name>) in northern and southern Thailand. Agriculture and Natural Resources 50: 474–482. <ext-link xlink:href="10.1016/j.anres.2016.07.004" ext-link-type="doi" xlink:type="simple">https://doi.org/10.1016/j.anres.2016.07.004</ext-link></mixed-citation></ref><ref id="B14"><mixed-citation xmlns:xlink="http://www.w3.org/1999/xlink" xlink:type="simple">Gowande G, Pal S, Jablonski D, Masroor R, Phansalkar PU, Dsouza P, Jayarajan A, Shanker K (2021) Molecular phylogenetics and taxonomic reassessment of the widespread agamid lizard <italic><tp:taxon-name><tp:taxon-name-part taxon-name-part-type="genus">Calotes</tp:taxon-name-part> <tp:taxon-name-part taxon-name-part-type="species">versicolor</tp:taxon-name-part></tp:taxon-name></italic> (Daudin, 1802) (<tp:taxon-name><tp:taxon-name-part taxon-name-part-type="order">Squamata</tp:taxon-name-part></tp:taxon-name>, <tp:taxon-name><tp:taxon-name-part taxon-name-part-type="family">Agamidae</tp:taxon-name-part></tp:taxon-name>) across South Asia. Vertebrate Zoology 71: 669–696. <ext-link xlink:href="10.3897/vz.71.e62787" ext-link-type="doi" xlink:type="simple">https://doi.org/10.3897/vz.71.e62787</ext-link></mixed-citation></ref><ref id="B45"><mixed-citation xmlns:xlink="http://www.w3.org/1999/xlink" xlink:type="simple">Tantrawatpan C, Thongnetr W, Pilap W, Suksavate W, Agatsuma T, Tawong W, Petney TN, Saijuntha W (2021) Genetic Diversity and Population Structure of the Oriental Garden Lizard, <italic><tp:taxon-name><tp:taxon-name-part taxon-name-part-type="genus">Calotes</tp:taxon-name-part> <tp:taxon-name-part taxon-name-part-type="species">versicolor</tp:taxon-name-part></tp:taxon-name></italic> Daudin, 1802 (<tp:taxon-name><tp:taxon-name-part taxon-name-part-type="order">Squamata</tp:taxon-name-part></tp:taxon-name>: <tp:taxon-name><tp:taxon-name-part taxon-name-part-type="family">Agamidae</tp:taxon-name-part></tp:taxon-name>) along the Mekong River in Thailand and Lao PDR. Asian Herpetological Research: 12: 49–57. <ext-link xlink:href="10.16373/j.cnki.ahr.200046" ext-link-type="doi" xlink:type="simple">https://doi.org/10.16373/j.cnki.ahr.200046</ext-link></mixed-citation></ref><ref id="B19"><mixed-citation xmlns:xlink="http://www.w3.org/1999/xlink" xlink:type="simple">Huang Y, Li H, Wang Y, Li M, Hou M, Cai B (2023) Taxonomic review of the <italic><tp:taxon-name><tp:taxon-name-part taxon-name-part-type="genus">Calotes</tp:taxon-name-part> <tp:taxon-name-part taxon-name-part-type="species">versicolor</tp:taxon-name-part></tp:taxon-name></italic> complex (<tp:taxon-name><tp:taxon-name-part taxon-name-part-type="family">Agamidae</tp:taxon-name-part></tp:taxon-name>, <tp:taxon-name><tp:taxon-name-part taxon-name-part-type="order">Sauria</tp:taxon-name-part></tp:taxon-name>, <tp:taxon-name><tp:taxon-name-part taxon-name-part-type="order">Squamata</tp:taxon-name-part></tp:taxon-name>) in China, with description of a new species and subspecies. ZooKeys 1187: 63–89. <ext-link xlink:href="10.3897/zookeys.1187.110704" ext-link-type="doi" xlink:type="simple">https://doi.org/10.3897/zookeys.1187.110704</ext-link></mixed-citation></ref><ref id="B55"><mixed-citation xmlns:xlink="http://www.w3.org/1999/xlink" xlink:type="simple">Zug GR, Brown HHK, Schulte II JA, Vindum JV (2006) Systematics of the garden lizards, <italic><tp:taxon-name><tp:taxon-name-part taxon-name-part-type="genus">Calotes</tp:taxon-name-part> <tp:taxon-name-part taxon-name-part-type="species">versicolor</tp:taxon-name-part></tp:taxon-name></italic> Group (<tp:taxon-name><tp:taxon-name-part taxon-name-part-type="superclass">Reptilia</tp:taxon-name-part></tp:taxon-name>, <tp:taxon-name><tp:taxon-name-part taxon-name-part-type="order">Squamata</tp:taxon-name-part></tp:taxon-name>, <tp:taxon-name><tp:taxon-name-part taxon-name-part-type="family">Agamidae</tp:taxon-name-part></tp:taxon-name>), in Myanmar: Central Dry Zone Populations. Proceedings of the California Academy of Sciences 57(2): 35–68.</mixed-citation></ref><ref id="B32"><mixed-citation xmlns:xlink="http://www.w3.org/1999/xlink" xlink:type="simple">Pal S, Vijayakumar SP, Shanker K, Jayarajan A, Deepak V (2018) A systematic revision of <italic><tp:taxon-name><tp:taxon-name-part taxon-name-part-type="genus">Calotes</tp:taxon-name-part></tp:taxon-name></italic> Cuvier, 1817 (<tp:taxon-name><tp:taxon-name-part taxon-name-part-type="order">Squamata</tp:taxon-name-part></tp:taxon-name>: <tp:taxon-name><tp:taxon-name-part taxon-name-part-type="family">Agamidae</tp:taxon-name-part></tp:taxon-name>) from the Western Ghats adds two genera and reveals two new species. Zootaxa 4482(3): 401–450. <ext-link xlink:href="10.11646/zootaxa.4482.3.1" ext-link-type="doi" xlink:type="simple">https://doi.org/10.11646/zootaxa.4482.3.1</ext-link></mixed-citation></ref></ref-list></tp:taxon-treatment>
