# Supplementary material for: Systematics of the Calotes irawadi complex (Squamata, Agamidae) with two newly described species from Thailand
Source: Zookeys. 2026 Jun 3;1281:69–104. doi: 10.3897/zookeys.1281.175455 (PMC13254549; doi:10.3897/zookeys.1281.175455)
Supplement: Supplementary material 1 — Supplementary information 1 [file zookeys-1281-069_article-175455__-s001.xlsx]

## Sheet: S1_score mensural
Supplementary material 1. Summary of principal component analysis score for 25 mensural characters in Calotes irawadi complex from central Myanmar (Calotes irawadi) (28 males; 14 females), central and southern Thailand (Calotes thailandensis sp. nov.) (26 males; 27 females) and Mae Hong Son, northwestern Thailand (C. maehongsonensis sp. nov.) (10 males; 10 females). Abbreviations are listed in th…
	Males				Females
Characters	PC1	PC2	PC3		PC1	PC2	PC3
SVL	-0.031	-0.113	-0.079		0.066	0.048	0.014
EyeEar	-0.012	-0.43	-0.02		-0.07	-0.423	-0.16
InterOrb	0.28	-0.053	0.156		0.216	-0.145	0.272
HeadH	0.279	-0.091	0.124		0.266	-0.024	-0.196
HeadW	0.171	-0.297	0.061		0.178	-0.269	0.299
JawW	0.278	-0.154	0.233		0.185	-0.203	0.059
SnW	0.204	-0.063	0.055		0.183	-0.109	0.282
SnN	0.228	-0.189	0.093		0.2	-0.209	-0.041
SnEye	0.061	-0.352	-0.099		0.123	-0.36	-0.11
NarEye	-0.163	-0.244	-0.241		-0.006	-0.236	-0.415
HeadL	0.045	-0.446	-0.064		0.121	-0.325	-0.059
SnForeL	0.219	-0.124	0.029		0.27	0.074	0.187
4FingLng	0.194	-0.017	-0.335		0.265	0.092	-0.092
ForefL	0.169	0.096	-0.389		0.242	0.179	-0.083
LoArmL	0.258	-0.014	-0.025		0.219	-0.061	-0.221
UpArmL	0.307	0.047	-0.004		0.263	0.007	0.104
4ToeLng	0.199	-0.029	-0.451		0.235	0.062	-0.17
HindfL	0.212	0.122	-0.388		0.261	0.132	-0.138
CrusL	0.16	0.175	-0.14		0.269	0.049	-0.106
UpLegL	0.017	-0.012	-0.321		0.087	-0.188	-0.386
TrunkL	0.211	0.195	0.119		0.184	0.155	0.029
PectW	0.099	-0.237	0.118		0.039	-0.287	0.401
PelvW	-0.289	-0.17	-0.174		-0.252	-0.207	-0.084
TailH	-0.238	-0.208	-0.035		0.211	-0.055	0.083
TailW	-0.172	-0.13	-0.102		-0.194	-0.278	0.077
Eigen values	7.759	3.865	2.241		10.451	3.847	1.598
Proportion	0.31	0.155	0.09		0.418	0.154	0.064
Cumn. Proportion	0.31	0.465	0.555		0.418	0.572	0.636
