# Supplementary material for: Systematics of the Calotes irawadi complex (Squamata, Agamidae) with two newly described species from Thailand
Source: Zookeys. 2026 Jun 3;1281:69–104. doi: 10.3897/zookeys.1281.175455 (PMC13254549; doi:10.3897/zookeys.1281.175455)
Supplement: Supplementary material 2 — Supplementary information 2 [file zookeys-1281-069_article-175455__-s002.xlsx]

## Sheet: S2_meristic
Supplementary material 2. Summary of principal component analysis score for 11 meristic characters in Calotes irawadi complex from central Myanmar (C. irawadi) (28 males; 14 females), central and southern Thailand (C. thailandensis sp. nov.) (26 males; 27 females) and Mae Hong Son, northwestern Thailand (C. maehongsonensis sp. nov.) (10 males;10 females). Abbreviations are listed in the Materials…
	Males				Females
Characters	PC1	PC2	PC3		PC1	PC2	PC3
CanthR	0.167	-0.387	0.48		-0.141	-0.302	0.248
Eyelid	0.079	-0.239	-0.596		-0.407	0.016	-0.204
HeadSLn*	-0.247	-0.186	-0.099		-0.253	-0.334	0.33
HeadSTr	0.358	-0.148	0.341		0.097	-0.327	0.389
Inflab	0.079	-0.416	-0.05		-0.407	-0.163	0.316
Suplab	0.041	-0.233	-0.44		-0.467	-0.098	-0.167
SnS	0.416	0.085	0.093		-0.221	0.094	0.079
4FingLm	0.518	0.301	-0.136		-0.136	0.481	0.434
4ToeLm	0.418	0.338	-0.224		-0.11	0.531	0.425
Midbody	0.371	-0.427	-0.049		-0.3	0.347	-0.319
Dorsal	0.122	-0.338	-0.116		-0.433	-0.11	-0.177
Eigen values	2.045	1.624	1.42		2.986	1.779	1.451
Proportion	0.186	0.148	0.129		0.272	0.162	0.132
Cumn. Proportion	0.186	0.334	0.463		0.272	0.433	0.565
