# Supplementary material for: Systematics of the Calotes irawadi complex (Squamata, Agamidae) with two newly described species from Thailand
Source: Zookeys. 2026 Jun 3;1281:69–104. doi: 10.3897/zookeys.1281.175455 (PMC13254549; doi:10.3897/zookeys.1281.175455)
Supplement: Supplementary material 3 — Comparison of mensural character per SVL between two new species and other species in C. irawadi complex [file zookeys-1281-069_article-175455__-s003.xlsx]

## Sheet: S3 mensuralperSVL
	Supplementary material 3. Comparison of mensural character per SVL between two new species and other species in C. irawadi complex.
	Character/SVL	C. thailandensis sp. nov.		C. maehongsonensis sp. nov.		C. irawadi		C. wangi
		Males	Females	Males	Females	Males	Females	Huang et al. (2023)
		n = 26	n = 27	n = 10	n = 10	n = 28	n = 14	n = 187
		Mean (range)	Mean (range)	Mean (range)	Mean (range)	Mean (range)	Mean (range)	Mean (range)
	EyeEar/SVL	0.07 (0.06 − 0.08)	0.06 (0.05 − 0.07)	0.07 (0.06 − 0.08)	0.06 (0.05 − 0.07)	0.07 (0.06 − 0.07)	0.06 (0.06 − 0.06)	0.07 (0.05~0.10)
	InterOrb/SVL	0.11 (0.10 − 0.13)	0.11 (0.09 − 0.13)	0.10 (0.09 − 0.11)	0.10 (0.09 − 0.11)	0.10 (0.09 − 0.11)	0.09 (0.09 − 0.10)	0.10 (0.06~0.17)
	HeadH/SVL	0.18 (0.16 − 0.22)	0.17 (0.14 − 0.20)	0.16 (0.14 − 0.19)	0.15 (0.14 − 0.17)	0.15 (0.14 − 0.16)	0.15 (0.13 − 0.16)	0.15 (0.11~0.18)
	HeadW/SVL	0.23 (0.18 − 0.30)	0.19 (0.16 − 0.24)	0.23 (0.19 − 0.26)	0.18 (0.16 − 0.19)	0.20 (0.17 − 0.23)	0.17 (0.16 − 0.18)	0.17 (0.14~0.21)
	JawW/SVL	0.19 (0.15 − 0.25)	0.16 (0.15 − 0.20)	0.17 (0.15 − 0.19)	0.15 (0.14 − 0.17)	0.16 (0.15 − 0.17)	0.15 (0.15 − 0.16)	0.17 (0.14~0.20)
	SnW/SVL	0.06 (0.06 − 0.07)	0.07 (0.06 − 0.08)	0.06 (0.05 − 0.07)	0.06 (0.06 − 0.07)	0.06 (0.05 − 0.06)	0.06 (0.06 − 0.07)	0.06 (0.05~0.08)
	SnN/SVL	0.05 (0.03 − 0.06)	0.05 (0.04 − 0.06)	0.05 (0.04 − 0.05)	0.05 (0.04 − 0.05)	0.04 (0.04 − 0.05)	0.05 (0.04 − 0.05)	NA
	SnEye/SVL	0.10 (0.08 − 0.11)	0.10 (0.09 − 0.11)	0.10 (0.09 − 0.11)	0.10 (0.09 − 0.11)	0.10 (0.10 − 0.11)	0.10 (0.09 − 0.10)	0.10 (0.07~0.14)
	NarEye/SVL	0.06 (0.05 − 0.06)	0.05 (0.05 − 0.06)	0.06 (0.05 − 0.06)	0.05 (0.05 − 0.06)	0.05 (0.05 − 0.06)	0.05 (0.04 − 0.06)	0.06 (0.04~0.10)
	HeadL/SVL	0.34 (0.31 − 0.36)	0.31 (0.30 − 0.33)	0.31 (0.30 − 0.33)	0.30 (0.28 − 0.32)	0.24 (0.22 − 0.27)	0.23 (0.21 − 0.25)	NA
	SnForeL/SVL	0.33 (0.31 − 0.36)	0.29 (0.27 − 0.31)	0.32 (0.30 − 0.33)	0.29 (0.28 − 0.30)	0.35 (0.32 − 0.40)	0.34 (0.32 − 0.38)	0.34 (0.25~0.45)
	4FingLng/SVL	0.12 (0.11 − 0.14)	0.11 (0.10 − 0.13)	0.12 (0.11 − 0.13)	0.11 (0.10 − 0.12)	0.13 (0.11 − 0.15)	0.13 (0.11 − 0.16)	0.14 (0.11~0.21)
	ForefL/SVL	0.17 (0.14 − 0.19)	0.16 (0.13 − 0.18)	0.17 (0.16 − 0.18)	0.16 (0.15 − 0.17)	0.18 (0.15 − 0.20)	0.18 (0.15 − 0.20)	NA
	LoArmL/SVL	0.17 (0.16 − 0.19)	0.16 (0.15 − 0.19)	0.18 (0.16 − 0.18)	0.17 (0.16 − 0.18)	0.19 (0.17 − 0.23)	0.18 (0.16 − 0.20)	0.16 (0.13~0.19)
	UpArmL/SVL	0.17 (0.16 − 0.20)	0.16 (0.15 − 0.18)	0.18 (0.17 − 0.19)	0.16 (0.16 − 0.18)	0.21 (0.18 − 0.23)	0.20 (0.18 − 0.23)	0.17 (0.13~0.24)
	4ToeLng/SVL	0.19 (0.17 − 0.21)	0.18 (0.16 − 0.20)	0.18 (0.17 − 0.20)	0.17 (0.16 − 0.19)	0.20 (0.17 − 0.23)	0.19 (0.17 − 0.23)	0.21 (0.08~0.30)
	HindfL/SVL	0.30 (0.27 − 0.33)	0.29 (0.26 − 0.32)	0.30 (0.27 − 0.32)	0.28 (0.26 − 0.30)	0.33 (0.26 − 0.36)	0.32 (0.29 − 0.35)	NA
	CrusL/SVL	0.22 (0.20 − 0.24)	0.21 (0.19 − 0.23)	0.22 (0.22 − 0.24)	0.21 (0.20 − 0.22)	0.24 (0.21 − 0.26)	0.23 (0.20 − 0.27)	0.21 (0.09~0.30)
	UpLegL/SVL	0.24 (0.21 − 0.26)	0.24 (0.22 − 0.26)	0.25 (0.23 − 0.25)	0.24 (0.22 − 0.25)	0.24 (0.21 − 0.27)	0.23 (0.22 − 0.27)	0.23 (0.11~0.32)
	TrunkL/SVL	0.47 (0.44 − 0.50)	0.48 (0.43 − 0.51)	0.47 (0.45 − 0.50)	0.48 (0.45 − 0.53)	0.50 (0.44 − 0.56)	0.52 (0.49 − 0.55)	NA
	PectW/SVL	0.18 (0.15 − 0.20)	0.16 (0.14 − 0.18)	0.17 (0.16 − 0.19)	0.16 (0.15 − 0.19)	0.18 (0.14 − 0.21)	0.16 (0.13 − 0.20)	NA
	PelvW/SVL	0.15 (0.13 − 0.17)	0.15 (0.13 − 0.17)	0.14 (0.14 − 0.16)	0.16 (0.14 − 0.17)	0.10 (0.08 − 0.12)	0.11 (0.10 − 0.12)	NA
	TailH/SVL	0.14 (0.12 − 0.16)	0.08 (0.07 − 0.09)	0.15 (0.13 − 0.15)	0.09 (0.08 − 0.09)	0.12 (0.10 − 0.15)	0.09(0.07 − 0.12)	NA
	TailW/SVL	0.12 (0.11 − 0.14)	0.12 (0.10 − 0.14)	0.13 (0.12 − 0.14)	0.12 (0.11 − 0.13)	0.12 (0.09 − 0.14)	0.09 (0.07 − 0.12)	NA
	TailL/SVL	2.94 (2.76 − 3.16)	2.84 (2.58 − 3.53	2.82 (2.73 − 3.01)	2.58 (2.47 − 2.77)	2.80 (2.43 − 3.33)	2.77 (2.40 − 3.02)	2.83, 3.15 (1.59~4.01)*
		*unknown sample size
