# Supplementary material for: Systematics of the Calotes irawadi complex (Squamata, Agamidae) with two newly described species from Thailand
Source: Zookeys. 2026 Jun 3;1281:69–104. doi: 10.3897/zookeys.1281.175455 (PMC13254549; doi:10.3897/zookeys.1281.175455)
Supplement: Supplementary material 4 — Supplementary information 4 [file zookeys-1281-069_article-175455__-s004.xlsx]

## Sheet: S4_spine length
	Supplementary material 4. Summary of univariate analysis of non-meristic characters (spine length) in male Calotes thailandensis sp. nov. from central and southern Thailand and C. maehongsonensis sp. nov. from Mae Hong Son, northwestern Thailand. Data are shown as Mean ± SD in millimeter and in ratio (length per tympanum diameter; TD), with ranges.
	Characters	C. thailandensis sp. nov.	C. maehongsonensis sp. nov.	t, or Mann–Whitney U* test
		n = 26	n = 10
		Mean ± SD	Mean ± SD	F, or Z*	p−value
	MCS	4.64 ± 0.97	3.97 ± 0.55	189	0.037*
		(3.09 − 7.65)	(3.25 − 4.80)
	ASS	2.04 ± 0.57	1.07 ± 0.29	25.95	< 0.001
		(1.25 − 3.50)	(0.50 − 1.55)
	PSS	1.84 ± 0.49	1.19 ± 0.13	238	< 0.001*
		(0.90 − 2.80)	(1.00 − 1.45)
	MCS/TymD	1.35 ± 0.25	1.42 ± 0.18	-0.907	0.374
		(0.92 − 1.89)	(1.20 − 1.77)
	ASS/TymD	0.58 ± 0.13	0.38 ± 0.11	4.473	< 0.001
		(0.39 − 0.84)	(0.20 − 0.60)
	PSS/TymD	0.53 ± 0.12	0.43 ± 0.07	3.212	0.003
		(0.28 − 0.71)	(0.33 − 0.56)
